# Supplementary material for: Bond-length distributions for ions bonded to oxygen: results for the non-metals and discussion of lone-pair stereoactivity and the polymerization of PO4
Source: Acta Crystallogr B Struct Sci Cryst Eng Mater. 2018 Jan 13;74(Pt 1):79–96. doi: 10.1107/S2052520617017541 (PMC5798399; doi:10.1107/S2052520617017541)
Supplement: Supplementary file 2 [file b-74-00079-sup2.txt]

ICSD_#	Ion_#	Bond 1	Bond 2	Bond 3	Bond 4	Bond 5	Bond 6	Bond 7	Bond 8
1302	1	1.648	1.648	1.648	2.974	2.974	2.974
24406	1	1.641	1.663	1.683	2.773	2.82	2.966
	2	1.639	1.643	1.643	2.984	3.028	3.131
47173	1	1.648	1.648	1.648	2.836	2.836	2.836
47174	1	1.653	1.653	1.653	2.97	2.97	2.97
54091	1	1.645	1.687	1.698	2.743	2.798	2.929
200514	2	1.635	1.672	1.682	2.761	2.815	2.941
24405	1	1.634	1.659	1.659	3.186	3.186	3.361	3.361
60906	1	1.655	1.657	1.658	3.005	3.097	3.222	3.525	3.552
