# Supplementary material for: Bond-length distributions for ions bonded to oxygen: results for the non-metals and discussion of lone-pair stereoactivity and the polymerization of PO4
Source: Acta Crystallogr B Struct Sci Cryst Eng Mater. 2018 Jan 13;74(Pt 1):79–96. doi: 10.1107/S2052520617017541 (PMC5798399; doi:10.1107/S2052520617017541)
Supplement: Supplementary file 3 [file b-74-00079-sup3.txt]

ICSD_#	Ion_#	Bond 1	Bond 2	Bond 3	Bond 4
63005	1	1.607	1.607	1.607	1.609
165085	1	1.603	1.607	1.623	1.623
