# Supplementary material for: Bond-length distributions for ions bonded to oxygen: results for the non-metals and discussion of lone-pair stereoactivity and the polymerization of PO4
Source: Acta Crystallogr B Struct Sci Cryst Eng Mater. 2018 Jan 13;74(Pt 1):79–96. doi: 10.1107/S2052520617017541 (PMC5798399; doi:10.1107/S2052520617017541)
Supplement: Supplementary file 4 [file b-74-00079-sup4.txt]

ICSD_#	Ion_#	Bond 1	Bond 2	Bond 3
17	1	1.286	1.292	1.292
920	1	1.254	1.262	1.299
	2	1.274	1.288	1.294
1852	1	1.278	1.278	1.286
1889	1	1.265	1.294	1.303
	2	1.26	1.297	1.302
1988	1	1.269	1.296	1.301
	3	1.257	1.3	1.321
	4	1.239	1.278	1.314
	5	1.238	1.283	1.322
1989	1	1.247	1.288	1.348
	2	1.246	1.296	1.308
	3	1.246	1.287	1.307
	4	1.271	1.275	1.316
	5	1.248	1.282	1.304
2463	1	1.283	1.285	1.29
4237	1	1.284	1.284	1.284
4241	1	1.252	1.274	1.329
	2	1.267	1.273	1.331
	3	1.25	1.268	1.337
	4	1.287	1.293	1.294
	5	1.27	1.271	1.313
	6	1.252	1.288	1.314
4242	1	1.266	1.29	1.29
8011	1	1.269	1.269	1.301
10405	1	1.276	1.276	1.276
10475	1	1.27	1.289	1.309
	2	1.265	1.293	1.297
10476	1	1.278	1.29	1.311
	2	1.264	1.288	1.316
15265	1	1.262	1.286	1.304
15553	1	1.272	1.272	1.298
	2	1.259	1.302	1.306
20169	1	1.287	1.287	1.287
20180	1	1.287	1.287	1.287
20181	1	1.29	1.29	1.29
20413	1	1.304	1.304	1.304
20550	1	1.286	1.286	1.296
20646	1	1.271	1.302	1.302
20871	1	1.239	1.297	1.297
	2	1.258	1.279	1.308
24973	1	1.306	1.306	1.306
29554	1	1.275	1.285	1.286
29557	1	1.257	1.289	1.289
	2	1.252	1.296	1.299
29558	1	1.253	1.28	1.28
	2	1.238	1.297	1.306
30949	1	1.274	1.291	1.291
	2	1.28	1.28	1.28
	3	1.29	1.29	1.29
30999	1	1.257	1.294	1.299
	2	1.248	1.297	1.3
	3	1.24	1.295	1.296
31247	1	1.289	1.289	1.289
31270	1	1.241	1.288	1.302
	2	1.264	1.279	1.298
	3	1.255	1.287	1.31
31271	1	1.27	1.278	1.301
	2	1.283	1.289	1.294
31295	1	1.283	1.283	1.283
31332	1	1.284	1.284	1.284
32100	1	1.277	1.285	1.285
35413	1	1.295	1.297	1.297
36554	1	1.282	1.286	1.286
36565	1	1.245	1.289	1.289
36554	1	1.282	1.286	1.286
36565	1	1.245	1.289	1.289
	2	1.243	1.295	1.3
36618	1	1.277	1.277	1.277
37109	1	1.266	1.292	1.296
	2	1.257	1.286	1.299
39256	1	1.28	1.287	1.311
39339	1	1.268	1.279	1.318
39352	1	1.279	1.287	1.292
	2	1.262	1.263	1.318
	3	1.261	1.282	1.301
39559	1	1.254	1.296	1.333
39649	1	1.236	1.306	1.323
	2	1.278	1.278	1.331
	3	1.286	1.295	1.313
40108	1	1.279	1.279	1.279
40109	1	1.278	1.278	1.278
41113	1	1.26	1.288	1.322
52152	1	1.277	1.285	1.285
54153	1	1.277	1.294	1.328
55433	1	1.276	1.276	1.312
	2	1.271	1.286	1.289
59327	1	1.283	1.285	1.298
59612	2	1.253	1.292	1.306
	3	1.248	1.268	1.302
60064	1	1.273	1.276	1.307
60811	1	1.24	1.268	1.325
60813	1	1.254	1.297	1.316
61066	1	1.289	1.289	1.289
61067	1	1.291	1.291	1.291
61807	1	1.264	1.286	1.31
	2	1.258	1.282	1.296
	3	1.237	1.308	1.313
62030	1	1.251	1.283	1.305
62200	1	1.262	1.28	1.317
63140	1	1.274	1.291	1.295
	2	1.268	1.274	1.314
	3	1.266	1.296	1.311
63262	1	1.252	1.291	1.292
63696	1	1.238	1.299	1.31
	2	1.248	1.277	1.317
	3	1.257	1.289	1.298
64685	1	1.275	1.284	1.289
66028	1	1.289	1.289	1.289
66029	1	1.291	1.291	1.291
66308	1	1.246	1.282	1.308
	2	1.253	1.29	1.297
	3	1.25	1.299	1.299
66310	1	1.253	1.301	1.309
66338	1	1.29	1.29	1.29
67039	1	1.275	1.275	1.287
68245	1	1.276	1.276	1.276
	2	1.266	1.266	1.266
68298	1	1.285	1.285	1.285
68710	1	1.269	1.278	1.322
68711	1	1.253	1.255	1.344
	2	1.262	1.288	1.315
	3	1.252	1.26	1.352
	4	1.262	1.281	1.317
69476	1	1.282	1.283	1.294
71938	1	1.241	1.302	1.306
	2	1.266	1.285	1.304
	3	1.237	1.306	1.315
	4	1.255	1.296	1.302
72444	1	1.279	1.279	1.279
	2	1.286	1.286	1.286
72445	1	1.28	1.28	1.285
	2	1.275	1.289	1.289
	3	1.287	1.287	1.288
	4	1.285	1.285	1.295
	5	1.279	1.291	1.291
72733	1	1.28	1.289	1.289
72734	1	1.276	1.293	1.297
72939	1	1.267	1.295	1.295
73170	1	1.286	1.287	1.287
73333	1	1.255	1.255	1.267
73446	1	1.284	1.284	1.284
73672	1	1.286	1.286	1.286
	2	1.284	1.284	1.284
73731	1	1.286	1.286	1.286
74875	1	1.266	1.297	1.297
75233	1	1.274	1.288	1.292
75255	1	1.254	1.3	1.3
75256	1	1.258	1.281	1.318
75401	1	1.272	1.294	1.296
76608	1	1.25	1.282	1.282
76857	1	1.255	1.269	1.295
76858	1	1.228	1.308	1.315
	2	1.242	1.295	1.314
77052	1	1.255	1.257	1.356
	2	1.264	1.294	1.309
77115	1	1.234	1.245	1.384
77359	1	1.253	1.26	1.353
	2	1.27	1.275	1.302
77360	1	1.251	1.257	1.342
	2	1.26	1.301	1.36
77499	1	1.28	1.28	1.28
	2	1.28	1.28	1.28
77500	1	1.28	1.28	1.28
	2	1.286	1.286	1.286
77502	1	1.276	1.276	1.276
	2	1.279	1.279	1.279
77503	1	1.277	1.277	1.277
	2	1.286	1.286	1.286
77504	1	1.276	1.276	1.276
	2	1.287	1.287	1.287
79161	1	1.237	1.29	1.318
	2	1.263	1.279	1.314
	3	1.261	1.271	1.293
79945	1	1.283	1.283	1.305
80438	1	1.285	1.288	1.288
80794	1	1.243	1.264	1.264
80832	1	1.276	1.276	1.287
	2	1.264	1.294	1.305
81121	1	1.277	1.294	1.294
	2	1.264	1.264	1.309
	3	1.268	1.299	1.299
	4	1.282	1.296	1.296
	5	1.269	1.284	1.284
81343	1	1.271	1.295	1.302
82483	1	1.254	1.297	1.319
	2	1.262	1.297	1.336
	3	1.281	1.297	1.303
82488	1	1.242	1.303	1.315
	2	1.238	1.307	1.313
82489	1	1.279	1.282	1.287
82493	1	1.271	1.275	1.311
82498	1	1.272	1.28	1.332
	2	1.267	1.282	1.326
	3	1.263	1.283	1.324
83431	1	1.261	1.281	1.282
	2	1.274	1.286	1.287
83583	1	1.274	1.274	1.294
84881	1	1.276	1.287	1.292
	2	1.274	1.275	1.317
86161	1	1.283	1.283	1.283
86162	1	1.277	1.277	1.277
87691	1	1.253	1.267	1.352
87741	1	1.261	1.269	1.289
	2	1.269	1.278	1.307
	3	1.292	1.296	1.311
87759	1	1.268	1.268	1.332
87760	1	1.255	1.255	1.319
87857	1	1.301	1.301	1.301
	2	1.294	1.294	1.294
	3	1.289	1.289	1.289
	4	1.294	1.294	1.294
	5	1.299	1.299	1.299
	6	1.298	1.298	1.298
87950	1	1.272	1.288	1.3
88878	1	1.273	1.288	1.304
88936	1	1.273	1.295	1.295
89039	1	1.274	1.274	1.274
89258	1	1.255	1.268	1.294
89834	1	1.249	1.285	1.327
90832	1	1.274	1.275	1.286
	2	1.273	1.295	1.306
	3	1.262	1.301	1.308
	4	1.274	1.308	1.315
91710	1	1.269	1.287	1.291
91888	1	1.286	1.286	1.288
92571	1	1.272	1.289	1.305
93968	1	1.236	1.285	1.311
94741	1	1.254	1.254	1.323
95443	1	1.315	1.315	1.315
	2	1.291	1.291	1.291
95549	1	1.25	1.25	1.27
95739	1	1.287	1.287	1.287
95740	1	1.287	1.287	1.287
96600	1	1.28	1.28	1.28
	2	1.28	1.28	1.28
96601	1	1.28	1.28	1.28
	2	1.286	1.286	1.286
96603	1	1.276	1.276	1.276
	2	1.279	1.279	1.279
96604	1	1.277	1.277	1.277
	2	1.286	1.286	1.286
96605	1	1.276	1.276	1.276
	2	1.287	1.287	1.287
100027	1	1.23	1.29	1.29
	2	1.274	1.276	1.308
100140	1	1.251	1.308	1.308
100150	1	1.266	1.287	1.313
100324	1	1.271	1.286	1.286
100417	1	1.284	1.284	1.284
100481	1	1.285	1.285	1.285
100482	1	1.285	1.285	1.285
100607	1	1.279	1.279	1.298
100677	1	1.287	1.287	1.287
100678	1	1.287	1.287	1.287
100679	1	1.286	1.286	1.286
100680	1	1.285	1.285	1.285
100877	1	1.253	1.255	1.336
109898	3	1.269	1.269	1.293
110315	5	1.273	1.285	1.293
110324	1	1.242	1.288	1.296
	2	1.24	1.276	1.31
	3	1.253	1.288	1.288
151878	1	1.293	1.293	1.293
155054	1	1.28	1.29	1.315
156624	1	1.255	1.255	1.263
156625	1	1.265	1.299	1.299
156626	1	1.257	1.284	1.301
	2	1.259	1.29	1.304
156680	1	1.291	1.293	1.294
157756	1	1.248	1.248	1.284
158111	1	1.283	1.287	1.287
	2	1.269	1.294	1.294
	3	1.28	1.28	1.301
158188	1	1.293	1.309	1.321
	2	1.29	1.313	1.319
158577	1	1.277	1.28	1.287
158911	1	1.269	1.284	1.284
158932	1	1.27	1.278	1.301
	2	1.283	1.289	1.294
159430	1	1.24	1.293	1.293
	2	1.283	1.283	1.283
	3	1.275	1.275	1.275
159982	1	1.233	1.27	1.326
	2	1.261	1.276	1.305
	3	1.243	1.268	1.32
	4	1.273	1.282	1.317
	5	1.258	1.273	1.313
	6	1.275	1.276	1.309
170030	7	1.247	1.293	1.309
200006	1	1.281	1.283	1.298
200410	1	1.251	1.294	1.316
	2	1.261	1.294	1.296
200418	1	1.279	1.281	1.285
	2	1.27	1.316	1.316
200695	1	1.259	1.303	1.307
200698	1	1.232	1.302	1.322
	2	1.255	1.316	1.316
200779	1	1.253	1.305	1.312
200789	1	1.272	1.285	1.3
201349	1	1.262	1.299	1.304
	2	1.258	1.295	1.296
201521	1	1.281	1.284	1.291
201803	1	1.271	1.275	1.284
201807	1	1.266	1.295	1.303
202600	1	1.299	1.304	1.304
	2	1.296	1.296	1.301
202793	1	1.282	1.286	1.286
203097	1	1.284	1.284	1.284
245339	1	1.271	1.29	1.29
245340	1	1.269	1.285	1.285
245341	1	1.264	1.272	1.307
245342	1	1.272	1.276	1.285
245343	1	1.264	1.286	1.295
245344	1	1.271	1.281	1.284
245345	1	1.266	1.279	1.289
245346	1	1.273	1.273	1.292
245347	1	1.26	1.275	1.288
245348	1	1.273	1.287	1.288
245349	1	1.28	1.283	1.283
245350	1	1.279	1.279	1.281
250059	1	1.278	1.287	1.287
	2	1.272	1.279	1.279
	3	1.282	1.282	1.292
250396	1	1.301	1.301	1.311
280899	1	1.289	1.289	1.289
280991	1	1.269	1.28	1.305
	2	1.277	1.289	1.291
281382	1	1.283	1.285	1.286
300259	1	1.253	1.279	1.316
400011	1	1.268	1.288	1.291
	2	1.278	1.281	1.3
	3	1.267	1.284	1.312
	4	1.275	1.288	1.302
401176	1	1.279	1.281	1.293
401177	1	1.28	1.288	1.292
401720	1	1.263	1.293	1.293
	2	1.249	1.254	1.34
401833	1	1.272	1.274	1.302
	2	1.256	1.288	1.295
401834	1	1.274	1.282	1.304
	2	1.276	1.284	1.302
405228	1	1.253	1.26	1.347
	2	1.269	1.274	1.302
407223	1	1.259	1.271	1.316
407224	1	1.257	1.28	1.313
407226	1	1.257	1.269	1.328
407227	1	1.261	1.275	1.315
407776	7	1.236	1.315	1.318
409080	1	1.24	1.281	1.31
409081	1	1.271	1.274	1.288
	2	1.272	1.29	1.311
	3	1.254	1.283	1.31
	4	1.283	1.294	1.303
409351	1	1.262	1.28	1.295
409484	1	1.272	1.283	1.283
411045	1	1.264	1.299	1.301
	2	1.266	1.298	1.304
411070	1	1.233	1.31	1.317
	2	1.26	1.279	1.295
411683	1	1.268	1.289	1.292
411684	1	1.26	1.29	1.29
411988	1	1.251	1.294	1.303
412059	1	1.282	1.282	1.282
412316	1	1.288	1.288	1.295
	2	1.281	1.281	1.292
412332	1	1.242	1.284	1.307
412641	1	1.238	1.302	1.307
	2	1.246	1.294	1.309
	3	1.254	1.283	1.3
	4	1.252	1.288	1.289
	5	1.247	1.302	1.31
	6	1.245	1.291	1.295
412642	1	1.248	1.287	1.288
	2	1.25	1.29	1.297
412853	1	1.248	1.294	1.315
	2	1.259	1.29	1.314
	3	1.265	1.294	1.297
	4	1.257	1.294	1.304
412854	1	1.257	1.293	1.301
	2	1.269	1.312	1.32
	3	1.263	1.31	1.312
	4	1.249	1.293	1.327
	5	1.248	1.291	1.296
	6	1.272	1.28	1.287
	7	1.241	1.285	1.319
	8	1.257	1.292	1.334
	9	1.262	1.294	1.303
	10	1.233	1.255	1.283
