# Supplementary material for: Bond-length distributions for ions bonded to oxygen: results for the non-metals and discussion of lone-pair stereoactivity and the polymerization of PO4
Source: Acta Crystallogr B Struct Sci Cryst Eng Mater. 2018 Jan 13;74(Pt 1):79–96. doi: 10.1107/S2052520617017541 (PMC5798399; doi:10.1107/S2052520617017541)
Supplement: Supplementary file 6 [file b-74-00079-sup6.txt]

ICSD_#	Ion_#	Bond 1	Bond 2	Bond 3
1301	1	1.485	1.485	1.485
1724	1	1.474	1.474	1.479
40285	1	1.443	1.486	1.502
61157	1	1.451	1.475	1.507
67106	1	1.487	1.487	1.487
80337	1	1.49	1.49	1.49
410916	1	1.473	1.493	1.495
	3	1.476	1.478	1.479
