# Supplementary material for: Bond-length distributions for ions bonded to oxygen: results for the non-metals and discussion of lone-pair stereoactivity and the polymerization of PO4
Source: Acta Crystallogr B Struct Sci Cryst Eng Mater. 2018 Jan 13;74(Pt 1):79–96. doi: 10.1107/S2052520617017541 (PMC5798399; doi:10.1107/S2052520617017541)
Supplement: Supplementary file 7 [file b-74-00079-sup7.txt]

ICSD_#	Ion_#	Bond 1	Bond 2	Bond 3	Bond 4
183	1	1.42	1.425	1.428	1.431
1113	1	1.428	1.432	1.441	1.441
1321	1	1.427	1.439	1.439	1.439
640	1	1.392	1.392	1.392	1.474
1913	1	1.44	1.44	1.44	1.441
1946	1	1.426	1.435	1.441	1.466
22504	1	1.429	1.439	1.439	1.439
23311	1	1.435	1.436	1.441	1.442
30564	1	1.422	1.431	1.441	1.441
32534	1	1.428	1.439	1.439	1.439
33288	1	1.389	1.432	1.432	1.432
39665	1	1.402	1.403	1.422	1.429
	2	1.412	1.415	1.428	1.429
	3	1.405	1.416	1.424	1.425
	4	1.419	1.42	1.428	1.438
59994	1	1.419	1.419	1.43	1.43
62063	2	1.425	1.425	1.452	1.46
62434	1	1.421	1.435	1.436	1.439
	2	1.417	1.422	1.43	1.441
63363	1	1.422	1.428	1.434	1.434
63364	1	1.422	1.426	1.442	1.442
65020	1	1.422	1.437	1.437	1.437
69059	1	1.413	1.416	1.416	1.416
84605	1	1.421	1.421	1.421	1.45
87617	1	1.44	1.44	1.44	1.44
89502	1	1.396	1.448	1.449	1.449
97716	1	1.414	1.421	1.433	1.468
98674	1	1.397	1.449	1.449	1.454
100280	1	1.44	1.44	1.44	1.44
170094	1	1.4	1.42	1.421	1.431
280485	1	1.432	1.436	1.436	1.436
280487	1	1.427	1.427	1.427	1.432
280488	1	1.433	1.434	1.434	1.434
280489	1	1.433	1.436	1.436	1.436
280491	1	1.432	1.436	1.436	1.436
280494	1	1.423	1.423	1.423	1.424
280496	1	1.431	1.431	1.431	1.44
280498	1	1.431	1.432	1.432	1.432
280511	1	1.41	1.413	1.441	1.444
	2	1.424	1.427	1.435	1.442
281334	1	1.429	1.437	1.442	1.442
402119	1	1.413	1.425	1.441	1.448
410763	1	1.41	1.42	1.427	1.473
	2	1.41	1.411	1.456	1.462
	3	1.411	1.426	1.454	1.463
410764	1	1.394	1.433	1.445	1.446
	2	1.404	1.408	1.451	1.458
	3	1.397	1.401	1.441	1.462
410765	1	1.398	1.398	1.452	1.456
	2	1.383	1.391	1.396	1.471
412863	1	1.425	1.428	1.446	1.446
412864	1	1.417	1.423	1.425	1.432
413238	1	1.43	1.43	1.437	1.449
417334	1	1.412	1.412	1.412	1.456
	2	1.433	1.433	1.437	1.438
	3	1.437	1.437	1.437	1.437
	4	1.389	1.42	1.427	1.427
	8	1.448	1.448	1.448	1.448
