# Supplementary material for: Bond-length distributions for ions bonded to oxygen: results for the non-metals and discussion of lone-pair stereoactivity and the polymerization of PO4
Source: Acta Crystallogr B Struct Sci Cryst Eng Mater. 2018 Jan 13;74(Pt 1):79–96. doi: 10.1107/S2052520617017541 (PMC5798399; doi:10.1107/S2052520617017541)
Supplement: Supplementary file 8 [file b-74-00079-sup8.txt]

ICSD_#	Ion_#	Bond 1	Bond 2	Bond 3	Bond 4	O-H...O angle	O...O
7	2	1.018	1.546			171.6	2.558
66	1	1.036	1.553			173.4	2.577
	2	1.033	1.515			175.1	2.536
	3	0.991	1.819			174.6	2.792
	4	0.973	2.251			151	3.106
	5	0.991	1.872			170.8	2.834
	6	0.984	1.983			167.8	2.925
133	1	1.026	1.584			172.5	2.595
	2	1	1.679			172.3	2.622
	3	1	1.728			166.4	2.694
	4	0.991	1.653			167.5	2.626
	5	1.003	1.823			160.4	2.761
	6	1	2.104			147.5	2.962
917	1	1.23	1.23			180	2.459
	2	1.042	1.521			175.6	2.56
958	2	0.946	2.022			161.6	2.935
1207	1	0.97	1.66			176	2.629
	2	1.01	1.7			169	2.695
	5	1	1.86			155	2.787
1295	1	0.963	1.892			157.7	2.806
	2	0.962	1.862			177.8	2.824
	3	1.036	1.537			176.2	2.571
1852	1	0.967	1.987			157.9	2.905
	2	0.988	1.699			169.9	2.677
4096	1	0.976	1.887			175.7	2.724
	2	0.968	1.792			173.6	2.756
	3	0.976	1.75			175.7	2.861
	4	0.952	1.777			176.3	2.728
	5	0.995	1.769			169.4	2.753
4150	1	0.945	2.133			145.6	2.962
4305	1	0.961	1.913			165.6	2.854
	2	0.96	1.834			168.3	2.781
	3	0.971	1.893			153.5	2.795
	4	0.982	1.771			172	2.747
	5	0.96	1.807			169.3	2.756
	6	0.971	1.747			174.7	2.715
	7	0.968	1.712			176	2.678
	8	0.963	1.761			167	2.707
	9	0.978	1.82			168.1	2.784
	10	0.936	2.084			161.4	2.985
4307	1	0.958	1.924			167.8	2.868
	2	0.969	1.867			167.7	2.821
	3	0.976	1.679			178.8	2.655
	4	1.001	1.58			175.4	2.718
	5	0.98	1.7			174.5	2.677
	6	1.003	1.657			171.6	2.654
4308	1	0.98	1.813			170.5	2.784
	2	0.965	1.838			170.8	2.795
	3	0.974	1.684			178.2	2.658
	4	0.987	1.755			173.1	2.737
	5	0.959	1.766			169.3	2.715
	6	0.985	1.681			170.1	2.656
8243	1	1.046	1.513			173.5	2.555
	2	1.137	1.368			175.8	2.503
	3	1.003	1.651			172.5	2.648
10451	1	0.955	1.902			170.6	2.849
12103	1	0.979	1.86			171.3	2.832
	2	0.972	1.863			172.3	2.829
12108	1	0.983	1.772			176.8	2.754
14064	4	0.918	1.896			176.3	2.813
	6	0.99	1.931			177.9	2.921
17060	1	1.092	1.465			176.6	2.557
	2	1.017	1.631			173.9	2.644
	3	0.979	1.758			171.2	2.73
	4	1.015	1.615			174	2.626
	5	0.977	1.666			171.7	2.637
	6	0.964	1.714			169.9	2.669
	7	0.985	1.618			171	2.596
	8	0.992	1.655			172.3	2.641
	9	0.977	1.707			173.3	2.679
	10	0.934	1.699			171.1	2.626
	11	1.002	1.598			175	2.597
	12	0.981	1.688			168.4	2.656
	13	0.992	1.717			168.5	2.696
20858	5	0.987	1.692			148.5	2.586
20862	1	0.991	1.777			165.3	2.747
29009	1	0.94	1.788			169.7	2.718
	2	0.953	1.852			168.6	2.793
	3	0.944	1.883			156.2	2.773
	4	0.924	1.824			172.3	2.743
	5	0.978	1.905			153.5	2.815
	6	0.981	1.76			168.4	2.728
30977	1	0.957	1.903			166	2.841
	2	0.979	1.848			172.1	2.821
31301	1	0.963	2.05			168.4	2.999
	2	0.971	1.827			163.5	2.771
	3	0.961	1.955			170.4	2.907
	4	0.962	1.933			146.8	2.788
	5	0.964	1.856			169.4	2.81
	6	0.971	1.765			167.8	2.721
	7	0.953	1.862			168.6	2.802
	8	0.934	1.798			170.8	2.723
32534	1	0.99	2.073			161.9	2.99
34209	1	0.973	1.992			166.2	2.945
35196	1	1.156	1.276			179.1	2.432
35664	1	0.985	1.793			174.5	2.776
	3	0.979	1.727			174.1	2.703
	5	0.972	1.79			176.3	2.76
	6	0.967	1.88			171	2.848
48112	1	0.958	1.941			163.6	2.872
	2	0.967	1.759			178.3	2.726
	3	0.989	1.701			173.8	2.687
	4	0.98	1.731			169.4	2.701
49904	1	0.987	1.774			176.9	2.76
	2	0.951	2.263			160.8	3.18
60626	1	0.991	1.657			176.1	2.647
	2	0.952	2.21			165.9	3.141
	3	0.986	1.663			174.7	2.647
	4	1.001	1.65			175.1	2.649
	5	0.985	1.712			176.2	2.695
	6	0.992	1.638			178.4	2.63
	7	0.978	1.672			174.2	2.647
62288	1	1.031	1.577			171.9	2.602
62991	5	0.962	1.87			170	2.821
	6	0.965	1.869			168.6	2.82
	7	0.976	1.733			177.6	2.708
	8	0.98	1.761			177.2	2.744
	9	0.977	1.766			171.2	2.734
	10	0.974	1.713			171.4	2.682
63025	5	0.969	1.82			171.1	2.78
	6	0.963	1.879			174.2	2.838
	7	0.97	1.755			176.1	2.724
	8	0.973	1.785			177	2.759
	9	0.968	1.81			168.4	2.765
	10	0.972	1.746			174.1	2.716
63027	5	0.969	1.821			170.6	2.782
	6	0.967	1.87			169.9	2.827
	7	0.971	1.725			178.7	2.696
	8	0.973	1.786			174.5	2.756
	9	0.965	1.811			168.7	2.764
	10	0.971	1.744			170.6	2.707
65810	1	1.029	1.499			173.4	2.524
	2	1.02	1.557			176	2.575
	3	1.02	1.559			175.2	2.577
67109	1	0.998	1.696			171	2.686
	2	1.007	1.667			172.3	2.668
	3	1.007	1.672			173.3	2.674
	4	0.948	2.275			163.7	3.196
67139	1	0.979	1.849			156.3	2.773
	2	0.983	1.793			167	2.76
	3	0.951	1.94			154.5	2.831
	4	0.961	1.998			164.8	2.934
72534	1	1.03	1.498			173.4	2.524
	2	1.018	1.558			175.9	2.575
72536	2	1.011	1.557			175.8	2.565
73265	2	0.983	1.712			179.4	2.695
73266	2	0.976	2.059			170.6	3.026
74003	1	0.952	1.87			166.7	2.805
	2	0.972	1.786			169.3	2.747
	3	0.994	1.646			170.3	2.631
74521	2	0.98	1.698			169.8	2.668
	3	0.979	1.721			173.5	2.695
	4	0.946	1.945			166.3	2.874
	5	0.971	1.743			177.8	2.714
77599	3	1.007	1.671			176.3	2.677
	4	1.029	1.62			174.3	2.654
	5	0.929	1.824			173.1	2.749
	6	0.945	1.831			168.9	2.764
83330	1	1	1.67			169.5	2.66
	2	0.995	1.66			165.5	2.636
	3	0.985	1.784			161.8	2.736
	4	0.999	1.596			164.6	2.573
85082	1	1.003	1.59			170.7	2.585
	2	1.016	1.543			176.6	2.558
86285	1	1.013	1.592			172.2	2.599
100150	1	0.975	1.828			153.8	2.737
	2	0.969	1.844			148.1	2.716
100230	2	0.957	1.984			163.8	2.915
	3	0.962	1.979			163.8	2.916
	4	0.955	1.974			164.8	2.906
100401	3	0.985	1.692			175	2.674
	4	0.995	1.639			174.1	2.631
	5	0.95	1.802			173.1	2.747
	6	0.93	1.839			167	2.753
100856	3	0.99	1.629			176.4	2.618
154512	1	0.987	1.845			174.1	2.829
	2	0.993	1.681			177.6	2.673
	3	0.987	1.746			172	2.71
158937	1	0.967	1.821			159.9	2.749
	2	0.969	1.931			157.1	2.849
	3	0.967	1.852			173.8	2.816
	4	0.964	1.739			168.2	2.689
	5	0.939	2.142			148	2.98
	6	0.956	2.086			161.1	3.006
	7	1.003	1.61			178.3	2.613
200018	1	1.017	1.589			172.1	2.599
	2	1.02	1.552			174.4	2.57
	3	1.052	1.464			173	2.512
200084	1	1.05	1.54			174.4	2.587
	2	1.032	1.494			173.2	2.522
	3	1.017	1.583			170.7	2.591
200219	1	1.19	1.31			177	2.498
200761	1	0.957	1.798			153.6	2.685
	2	0.968	1.869			171.4	2.828
200885	1	1.003	1.59			175.6	2.59
	2	1.001	1.644			177	2.644
	3	1.026	1.524			177.6	2.55
	4	1.04	1.459			167.7	2.485
202147	1	1	1.703			147	2.599
300003	5	0.997	1.813			171.2	2.783
	6	0.981	1.848			171.1	2.821
	7	0.98	1.739			178.1	2.718
	8	0.975	1.759			176	2.733
	9	0.974	1.783			167.9	2.743
	10	0.974	1.75			173	2.72
391065	2	1	1.667			176	2.665
	4	0.986	1.748			178.4	2.734
	6	0.998	1.664			175.6	2.661
	7	1.017	1.63			174.5	2.643
411719	1	0.997	1.698			166.9	2.679
	2	1.242	1.242			180	2.484
	3	1.006	1.609			172.5	2.61
411878	1	0.97	1.724			170.1	2.685
	2	0.972	1.83			169.3	2.791
	3	0.968	1.892			165.3	2.839
	4	0.978	1.811			173	2.784
413718	1	0.998	1.547			169.3	2.534
	2	1.189	1.297			179	2.486
	3	0.984	1.565			167.5	2.535
958	1	0.941	2.299	2.368		126.5/148.2/76.79	2.957/3.206/2.899
	3	0.94	2.457	2.49		135.2,133.6/86.5	3.192/3.211/3.389
64950	1	0.942	2.663	2.663	2.663	128.9,128.9,128.9	3.092,3.092,3.092
202220	1	0.94	2.663	2.663	2.663	128.9,128.9,128.9	3.094,3.094,3.094
