# Supplementary material for: Bond-length distributions for ions bonded to oxygen: results for the non-metals and discussion of lone-pair stereoactivity and the polymerization of PO4
Source: Acta Crystallogr B Struct Sci Cryst Eng Mater. 2018 Jan 13;74(Pt 1):79–96. doi: 10.1107/S2052520617017541 (PMC5798399; doi:10.1107/S2052520617017541)
Supplement: Supplementary file 9 [file b-74-00079-sup9.txt]

ICSD_#	Ion_#	Bond 1	Bond 2	Bond 3	Bond 4	Bond 5	Bond 6	Bond 7	Bond 8	Bond 9
1397	1	1.812	1.817	1.83	2.683	2.707	2.77
	2	1.817	1.819	1.827	2.577	2.62	2.716
14100	1	1.787	1.812	1.813	2.745	2.792	2.992
	2	1.802	1.846	1.854	2.705	2.747	2.775
20198	1	1.781	1.785	1.787	2.703	2.746	2.802
	2	1.763	1.791	1.815	2.696	2.745	2.79
	3	1.785	1.793	1.796	2.726	2.735	2.758
	4	1.754	1.784	1.806	2.66	2.745	2.826
20858	1	1.792	1.797	1.827	2.74	2.762	2.849
	2	1.789	1.79	1.851	2.669	2.691	2.9
32620	1	1.796	1.799	1.916	2.493	2.809	2.917
35647	1	1.806	1.806	1.806	2.892	2.892	2.892
41804	1	1.791	1.841	1.841	2.507	2.702	2.702
55094	1	1.798	1.814	1.824	2.622	2.776	3.027
	2	1.807	1.818	1.831	2.665	2.696	2.759
62367	1	1.801	1.831	1.837	2.53	2.715	2.725
62499	3	1.785	1.796	1.821	3.014	3.044	3.064
	4	1.784	1.794	1.87	2.695	2.789	3.098
83329	1	1.805	1.805	1.817	2.768	2.825	2.911
85541	2	1.805	1.814	1.82	2.722	2.928	2.957
	3	1.786	1.796	1.806	2.847	2.854	2.918
156006	1	1.791	1.791	1.821	2.655	2.8	2.954
170117	1	1.791	1.808	1.859	2.604	2.668	2.995
170120	3	1.793	1.801	1.866	2.659	2.733	2.883
	4	1.787	1.801	1.816	2.885	2.95	3.058
171249	6	1.792	1.793	1.901	2.624	2.678	2.784
200028	1	1.777	1.815	1.841	2.767	2.833	2.96
	2	1.799	1.813	1.821	2.682	2.842	3.079
200326	1	1.802	1.81	1.824	2.74	2.777	2.934
200618	1	1.786	1.804	1.805	2.771	2.856	3.094
200619	1	1.793	1.828	1.842	2.751	2.773	2.924
	3	1.79	1.807	1.844	2.676	2.715	3
	4	1.789	1.8	1.827	2.667	2.725	3.038
	6	1.805	1.809	1.825	2.761	2.764	2.921
200669	2	1.792	1.796	1.818	2.688	2.774	3.126
200793	2	1.734	1.76	1.838	2.678	2.691	2.948
202144	1	1.787	1.855	1.882	2.502	2.581	2.633
	2	1.797	1.798	1.856	2.682	2.708	2.94
	3	1.805	1.807	1.83	2.741	2.776	2.866
202145	1	1.775	1.854	1.889	2.515	2.578	2.63
	2	1.789	1.793	1.856	2.683	2.708	2.944
202146	1	1.781	1.854	1.886	2.521	2.572	2.578
	2	1.798	1.8	1.856	2.643	2.65	2.977
	3	1.799	1.802	1.833	2.711	2.752	2.867
202146	1	1.776	1.856	1.878	2.523	2.572	2.576
202147	3	1.8	1.806	1.83	2.711	2.754	2.866
240671	1	1.776	1.8	1.912	2.435	2.699	2.876
260277	1	1.791	1.799	1.871	2.673	2.71	2.919
404780	1	1.804	1.806	1.81	2.764	2.843	2.97
405832	1	1.803	1.807	1.812	2.828	2.889	2.895
408060	1	1.789	1.818	1.825	2.78	2.861	2.954
409880	1	1.782	1.817	1.82	2.572	2.6	2.761
	2	1.788	1.803	1.817	2.667	2.87	2.967
410881	1	1.798	1.801	1.82	2.775	2.876	2.927
	2	1.796	1.813	1.832	2.729	2.752	2.971
410914	2	1.793	1.8	1.932	2.354	2.715	2.799
413033	2	1.816	1.839	1.84	2.584	2.606	2.674
415820	1	1.794	1.825	1.85	2.686	2.69	2.732
415820	3	1.76	1.818	1.82	2.683	2.933	2.968
415820	4	1.747	1.803	1.863	2.812	2.876	2.956
416690	1	1.819	1.824	1.839	2.437	2.637	2.836
416691	1	1.82	1.823	1.823	2.448	2.623	2.84
416754	1	1.772	1.847	1.868	2.541	2.64	2.822
	2	1.734	1.763	1.82	2.775	2.786	3.05
	4	1.793	1.805	1.833	2.721	2.756	2.924
416755	1	1.755	1.817	1.847	2.654	2.738	2.903
	2	1.799	1.826	1.828	2.745	2.91	3.004
	3	1.813	1.84	1.869	2.614	2.747	2.826
	4	1.805	1.818	1.824	2.768	2.936	3
416756	1	1.801	1.837	1.857	2.651	2.706	2.937
	2	1.776	1.796	1.893	2.71	2.955	2.968
	3	1.74	1.791	1.849	2.661	2.706	2.798
	4	1.786	1.804	1.862	2.772	2.867	3.002
417267	4	1.786	1.791	1.902	2.573	2.672	2.823
417268	1	1.801	1.801	1.823	2.75	2.75	2.935
28	1	1.798	1.8	1.835	2.731	2.817	3.026	3.385
	3	1.802	1.804	1.83	2.657	2.762	2.942	3.111
1131	1	1.79	1.808	1.833	2.726	2.743	2.974	3.075
	3	1.796	1.831	1.927	2.533	2.737	2.886	3.277
2232	2	1.801	1.801	1.874	2.637	2.637	3.064	3.064
4328	3	1.783	1.792	1.82	2.759	2.972	3.107	3.286
20174	2	1.805	1.856	1.867	2.658	2.736	2.914	3.323
20209	1	1.793	1.794	1.892	2.609	2.72	2.97	3.031
	2	1.777	1.792	1.877	2.672	2.99	3.02	3.087
23276	1	1.796	1.811	1.821	2.9	2.931	3.32	3.364
62499	1	1.79	1.82	1.83	2.687	2.864	2.914	3.195
65106	1	1.794	1.819	1.82	2.611	2.77	2.822	3.197
	3	1.788	1.825	1.827	2.681	2.965	3.069	3.276
171249	5	1.796	1.814	1.829	2.721	2.78	2.905	3.092
171250	3	1.781	1.79	1.817	2.727	2.78	3.032	3.35
	4	1.784	1.799	1.811	2.698	2.883	3.037	3.326
171251	1	1.82	1.828	1.839	2.452	2.935	2.964	3.04
	2	1.796	1.809	1.818	2.42	2.907	3.022	3.048
	3	1.788	1.812	1.829	2.747	2.869	3.063	3.244
171251	8	1.807	1.836	1.836	2.628	2.641	2.813	2.935
200542	2	1.8	1.816	1.86	2.561	2.744	2.922	3.266
	3	1.797	1.799	1.836	2.676	2.763	2.955	3.041
200669	3	1.811	1.811	1.813	2.697	2.837	3.143	3.303
200717	3	1.797	1.799	1.836	2.691	2.763	2.955	3.041
240313	2	1.793	1.803	1.811	2.827	2.901	2.959	3.045
409880	3	1.771	1.808	1.837	2.545	2.975	3.252	3.356
409881	2	1.792	1.811	1.849	2.61	2.777	2.967	3.129
410914	1	1.809	1.814	1.82	2.701	2.764	2.975	3.041
413033	1	1.81	1.818	1.828	2.621	2.739	3.089	3.095
413873	2	1.793	1.812	1.834	2.572	2.694	3.106	3.123
416690	2	1.797	1.828	1.83	2.724	2.796	2.935	2.992
416691	2	1.807	1.818	1.828	2.739	2.798	2.934	2.988
416692	3	1.8	1.811	1.812	2.552	2.853	2.999	3.032
416693	1	1.807	1.81	1.837	2.638	2.818	2.958	3.261
416693	3	1.804	1.812	1.817	2.55	2.859	3.013	3.018
417267	1	1.783	1.823	1.873	2.68	2.745	2.861	3.05
417267	2	1.774	1.81	1.87	2.661	2.805	3.146	3.234
	3	1.792	1.817	1.887	2.617	2.786	2.791	3.19
417268	3	1.79	1.79	1.864	2.895	2.895	2.938	2.938
1391	1	1.796	1.801	1.825	2.811	2.92	3.16	3.246	3.441
	2	1.795	1.804	1.814	2.862	2.902	3.051	3.164	3.333
2232	1	1.786	1.833	1.833	2.6	2.6	3.295	3.295	3.466
20168	1	1.8	1.804	1.82	2.741	2.983	3.123	3.222	3.346
36635	1	1.788	1.817	1.819	3.013	3.017	3.034	3.097	3.155
	2	1.796	1.807	1.808	2.898	2.92	2.935	3.112	3.368
60907	1	1.789	1.807	1.813	2.919	2.947	3.322	3.356	3.542
170121	3	1.801	1.82	1.82	2.678	2.852	2.933	3.068	3.344
171248	2	1.797	1.815	1.869	2.429	2.607	3.235	3.255	3.319
240670	1	1.787	1.796	1.866	2.779	3.017	3.065	3.157	3.27
409879	3	1.799	1.807	1.813	2.813	2.893	2.944	2.986	3.043
409881	3	1.792	1.794	1.824	2.656	2.817	3.12	3.33	3.366
170120	5	1.783	1.796	1.822	3.066	3.087	3.093	3.096	3.128	3.358
171250	2	1.795	1.814	1.83	2.682	2.906	2.973	3.296	3.453	3.586
171251	7	1.799	1.828	1.833	2.929	2.93	3.061	3.19	3.327	3.417
