# Supplementary material for: Bond-length distributions for ions bonded to oxygen: results for the non-metals and discussion of lone-pair stereoactivity and the polymerization of PO4
Source: Acta Crystallogr B Struct Sci Cryst Eng Mater. 2018 Jan 13;74(Pt 1):79–96. doi: 10.1107/S2052520617017541 (PMC5798399; doi:10.1107/S2052520617017541)
Supplement: Supplementary file 10 [file b-74-00079-sup10.txt]

ICSD_#	Ion_#	Bond 1	Bond 2	Bond 3	Bond 4	Bond 5	Bond 6
89510	1	1.765	1.765	1.765	1.765
400552	1	1.757	1.758	1.76	1.769
16441	1	1.786	1.806	1.883	1.901	2.032	2.056
	2	1.782	1.807	1.888	1.908	2.026	2.049
	3	1.802	1.806	1.883	1.889	2.036	2.054
16446	1	1.879	1.879	1.879	1.879	1.879	1.879
26009	1	1.877	1.885	1.886	1.888	1.889	1.893
35171	1	1.824	1.835	1.854	1.955	1.971	2.008
	2	1.805	1.832	1.845	1.969	1.973	1.985
35179	1	1.815	1.827	1.895	1.898	1.923	1.95
54067	1	1.798	1.798	1.886	1.886	2.053	2.053
	2	1.804	1.825	1.881	1.901	2.026	2.035
	3	1.794	1.794	1.889	1.889	2.056	2.056
	4	1.784	1.857	1.884	1.9	2.001	2.044
55071	1	1.793	1.805	1.907	1.908	1.96	1.983
55858	1	1.814	1.829	1.875	1.908	1.908	1.914
	2	1.798	1.808	1.904	1.912	1.913	1.94
62389	1	1.812	1.821	1.834	1.938	1.939	1.97
65306	1	1.795	1.817	1.833	1.938	1.962	1.989
67577	1	1.816	1.829	1.854	1.882	1.968	1.971
71940	1	1.808	1.817	1.829	1.933	1.953	1.997
	2	1.812	1.812	1.908	1.908	1.928	1.928
74496	1	1.821	1.829	1.829	1.943	1.949	2.01
	2	1.809	1.832	1.833	1.941	1.955	2.025
78995	1	1.815	1.824	1.832	1.924	1.951	1.972
95898	1	1.77	1.81	1.909	1.912	1.975	1.997
200568	1	1.845	1.845	1.845	1.92	1.92	1.92
200560	1	1.872	1.875	1.891	1.896	1.899	1.909
400104	1	1.798	1.836	1.879	1.916	1.917	1.932
400349	1	1.8	1.812	1.906	1.916	1.918	1.92
410244	1	1.77	1.773	1.881	1.886	1.974	2.006
	2	1.803	1.833	1.91	1.933	1.942	1.969
411345	1	1.811	1.849	1.883	1.892	1.914	1.945
412863	1	1.801	1.85	1.855	1.865	1.94	1.972
412864	1	1.811	1.83	1.854	1.863	1.954	1.965
413205	1	1.826	1.838	1.843	1.866	1.953	1.972
