# Supplementary material for: Bond-length distributions for ions bonded to oxygen: results for the non-metals and discussion of lone-pair stereoactivity and the polymerization of PO4
Source: Acta Crystallogr B Struct Sci Cryst Eng Mater. 2018 Jan 13;74(Pt 1):79–96. doi: 10.1107/S2052520617017541 (PMC5798399; doi:10.1107/S2052520617017541)
Supplement: Supplementary file 11 [file b-74-00079-sup11.txt]

ICSD_#	Ion_#	Bond 1	Bond 2	Bond 3	Bond 4
123	1	1.215	1.254	1.269
	2	1.214	1.247	1.248
297	1	1.188	1.198	1.205
	2	1.196	1.24	1.25
	3	1.236	1.245	1.335
	4	1.245	1.266	1.297
634	1	1.223	1.252	1.286
962	1	1.205	1.258	1.296
	2	1.218	1.245	1.256
970	1	1.235	1.239	1.269
	2	1.227	1.247	1.273
1020	3	1.21	1.246	1.3
	4	1.187	1.219	1.274
1135	1	1.235	1.235	1.261
1311	1	1.224	1.247	1.247
1513	1	1.211	1.251	1.311
1532	1	1.233	1.263	1.268
1685	1	1.191	1.23	1.319
	2	1.183	1.259	1.313
1958	1	1.243	1.262	1.265
2406	1	1.237	1.248	1.288
	2	1.166	1.215	1.295
	3	1.232	1.255	1.289
	4	1.247	1.27	1.285
	5	1.162	1.268	1.316
4096	3	1.243	1.247	1.255
4324	1	1.254	1.254	1.254
8013	1	1.238	1.238	1.241
8075	1	1.247	1.248	1.268
	2	1.239	1.268	1.286
8077	1	1.197	1.262	1.359
	2	1.246	1.247	1.287
	3	1.223	1.238	1.265
	4	1.235	1.279	1.302
	5	1.236	1.241	1.288
	6	1.239	1.262	1.288
8189	1	1.195	1.277	1.291
12114	4	1.236	1.236	1.237
14002	1	1.228	1.268	1.272
14004	1	1.229	1.267	1.275
15259	1	1.236	1.24	1.252
16398	1	1.225	1.272	1.29
	2	1.235	1.264	1.28
	3	1.239	1.266	1.266
20209	1	1.209	1.27	1.274
22367	1	1.241	1.245	1.252
24405	1	1.195	1.226	1.226
25030	1	1.224	1.251	1.271
	2	1.22	1.258	1.268
	3	1.22	1.246	1.28
26322	1	1.228	1.232	1.297
	2	1.225	1.236	1.297
26393	1	1.228	1.242	1.245
28139	3	1.228	1.232	1.275
28149	1	1.201	1.267	1.269
	2	1.213	1.262	1.262
	3	1.207	1.266	1.279
	4	1.206	1.264	1.296
	6	1.197	1.268	1.268
	7	1.203	1.268	1.276
	8	1.196	1.273	1.277
	9	1.206	1.242	1.242
29388	4	1.224	1.254	1.254
30518	1	1.209	1.231	1.255
30583	1	1.232	1.232	1.272
32580	1	1.251	1.251	1.268
32608	1	1.241	1.264	1.264
33798	1	1.207	1.265	1.265
	2	1.227	1.244	1.257
	3	1.217	1.263	1.273
34054	7	1.236	1.253	1.257
35097	2	1.237	1.24	1.24
35355	1	1.216	1.242	1.289
35494	1	1.247	1.247	1.247
35495	1	1.246	1.246	1.246
35677	1	1.197	1.197	1.225
	2	1.235	1.237	1.259
36430	7	1.24	1.242	1.261
	8	1.237	1.239	1.242
36639	1	1.217	1.268	1.284
	2	1.207	1.273	1.28
	3	1.196	1.251	1.267
	4	1.203	1.227	1.272
37181	1	1.21	1.26	1.28
	2	1.223	1.248	1.27
	3	1.223	1.26	1.26
37194	1	1.234	1.241	1.263
	2	1.238	1.246	1.25
	3	1.227	1.242	1.247
37265	1	1.213	1.27	1.293
	2	1.246	1.309	1.335
38066	3	1.242	1.248	1.267
39310	6	1.196	1.233	1.343
39334	1	1.213	1.238	1.257
	2	1.222	1.25	1.271
	3	1.18	1.256	1.256
39335	1	1.227	1.241	1.242
	2	1.223	1.268	1.268
	3	1.226	1.263	1.263
39345	1	1.216	1.254	1.273
	2	1.219	1.268	1.291
	3	1.202	1.262	1.264
	4	1.2	1.262	1.273
	5	1.23	1.267	1.281
	6	1.201	1.268	1.275
	7	1.239	1.252	1.273
	8	1.224	1.255	1.263
	9	1.22	1.25	1.259
	10	1.233	1.247	1.273
39472	1	1.209	1.249	1.278
	2	1.201	1.277	1.278
	3	1.204	1.251	1.272
	4	1.21	1.268	1.275
39640	13	1.195	1.215	1.249
	14	1.195	1.233	1.264
	15	1.203	1.216	1.225
	16	1.196	1.236	1.246
39793	1	1.239	1.244	1.265
	2	1.242	1.252	1.254
39918	9	1.226	1.269	1.281
	10	1.229	1.266	1.268
	11	1.236	1.237	1.266
48041	11	1.237	1.238	1.239
	12	1.228	1.233	1.237
	13	1.225	1.235	1.245
48042	7	1.211	1.232	1.274
	8	1.215	1.252	1.255
	9	1.231	1.255	1.255
50360	1	1.227	1.26	1.267
	3	1.224	1.261	1.261
50754	1	1.226	1.258	1.276
	2	1.236	1.236	1.294
51473	1	1.269	1.269	1.269
	2	1.222	1.222	1.222
51474	1	1.228	1.245	1.248
59256	1	1.237	1.246	1.246
	2	1.22	1.248	1.269
59272	1	1.197	1.286	1.288
	2	1.192	1.284	1.295
59905	1	1.2	1.263	1.263
	2	1.213	1.259	1.272
	3	1.238	1.25	1.255
60051	1	1.21	1.233	1.311
	2	1.214	1.271	1.276
61101	1	1.253	1.287	1.328
61773	1	1.193	1.222	1.33
62180	1	1.206	1.237	1.256
	2	1.201	1.261	1.276
	3	1.177	1.265	1.266
	4	1.17	1.247	1.286
62698	1	1.247	1.247	1.247
62983	1	1.212	1.256	1.257
	2	1.197	1.264	1.283
	3	1.2	1.252	1.287
63031	1	1.243	1.243	1.27
63550	1	1.246	1.251	1.289
63551	1	1.159	1.199	1.36
64601	1	1.225	1.233	1.245
	2	1.177	1.262	1.281
	3	1.231	1.232	1.249
65157	9	1.15	1.248	1.33
	10	1.183	1.276	1.309
	11	1.224	1.248	1.276
	12	1.22	1.256	1.301
65517	1	1.223	1.255	1.281
	2	1.221	1.263	1.271
65929	1	1.215	1.266	1.271
	2	1.189	1.274	1.295
	3	1.211	1.253	1.264
	4	1.22	1.265	1.275
65937	1	1.212	1.255	1.256
	2	1.22	1.257	1.274
	3	1.213	1.256	1.296
	4	1.212	1.262	1.264
65948	2	1.199	1.199	1.199
68255	1	1.216	1.261	1.27
	2	1.2	1.263	1.265
	3	1.221	1.262	1.263
69158	1	1.209	1.241	1.266
	2	1.232	1.237	1.264
	3	1.226	1.251	1.265
69475	9	1.227	1.228	1.232
	10	1.219	1.221	1.244
69551	1	1.243	1.248	1.25
	3	1.233	1.241	1.253
69793	1	1.242	1.259	1.259
71767	1	1.222	1.261	1.262
	2	1.219	1.237	1.268
	3	1.208	1.258	1.266
72322	1	1.241	1.241	1.276
	2	1.208	1.25	1.264
72671	1	1.243	1.243	1.258
	2	1.233	1.243	1.275
	3	1.233	1.25	1.251
73742	9	1.183	1.235	1.272
	10	1.228	1.237	1.242
	11	1.203	1.211	1.241
	12	1.23	1.233	1.252
73903	1	1.223	1.245	1.28
	2	1.224	1.243	1.255
	3	1.212	1.249	1.265
	4	1.231	1.251	1.279
	5	1.22	1.253	1.259
	6	1.206	1.242	1.271
	7	1.212	1.257	1.261
	8	1.229	1.231	1.258
	9	1.221	1.259	1.268
	10	1.207	1.269	1.276
75163	1	1.22	1.225	1.3
	2	1.216	1.267	1.273
	3	1.208	1.26	1.281
78801	1	1.239	1.239	1.239
78921	1	1.232	1.236	1.297
78922	1	1.218	1.219	1.3
	2	1.217	1.263	1.267
79313	1	1.209	1.26	1.282
	2	1.217	1.27	1.281
	3	1.218	1.26	1.273
79689	1	1.201	1.279	1.281
	2	1.222	1.257	1.275
	3	1.208	1.269	1.282
79690	1	1.215	1.25	1.277
	2	1.199	1.263	1.294
	3	1.218	1.273	1.274
79691	1	1.217	1.263	1.267
	2	1.234	1.234	1.277
83281	1	1.213	1.257	1.276
	2	1.221	1.258	1.258
	3	1.204	1.259	1.277
	4	1.219	1.247	1.262
	5	1.224	1.252	1.267
83402	1	1.215	1.22	1.301
	2	1.209	1.265	1.279
84007	1	1.233	1.255	1.271
	2	1.219	1.259	1.269
	3	1.22	1.264	1.266
	4	1.215	1.229	1.285
86041	1	1.235	1.257	1.265
86308	1	1.246	1.246	1.265
	2	1.223	1.256	1.286
86311	1	1.224	1.238	1.269
	2	1.218	1.259	1.26
	3	1.226	1.243	1.265
	4	1.232	1.243	1.249
86515	1	1.235	1.258	1.258
	2	1.226	1.267	1.275
	3	1.221	1.257	1.282
87622	1	1.22	1.257	1.277
	2	1.211	1.265	1.267
	3	1.214	1.26	1.277
87623	1	1.194	1.272	1.275
	2	1.202	1.248	1.281
	3	1.216	1.25	1.271
87624	1	1.213	1.253	1.265
	2	1.198	1.26	1.282
	3	1.229	1.241	1.286
	4	1.213	1.258	1.277
	5	1.217	1.231	1.264
	6	1.212	1.266	1.308
89685	1	1.239	1.239	1.247
91232	1	1.182	1.241	1.267
92362	1	1.216	1.216	1.281
92595	1	1.221	1.243	1.306
	2	1.221	1.237	1.317
92596	1	1.182	1.256	1.291
	2	1.171	1.29	1.291
	3	1.2	1.228	1.32
	4	1.186	1.231	1.273
	5	1.213	1.292	1.295
	6	1.206	1.285	1.29
92618	13	1.239	1.241	1.265
	14	1.243	1.284	1.285
	15	1.231	1.294	1.296
	16	1.223	1.289	1.296
	17	1.211	1.211	1.241
	18	1.245	1.265	1.276
92625	1	1.228	1.229	1.309
	2	1.206	1.239	1.297
92998	1	1.207	1.273	1.287
97687	1	1.242	1.242	1.253
97935	1	1.253	1.253	1.258
	2	1.233	1.233	1.275
98718	1	1.241	1.242	1.256
98719	1	1.236	1.252	1.26
100711	1	1.236	1.252	1.252
	2	1.234	1.256	1.267
100712	2	1.237	1.237	1.255
	3	1.229	1.248	1.261
100713	1	1.23	1.238	1.269
	2	1.221	1.236	1.282
110635	1	1.221	1.232	1.232
150190	1	1.232	1.237	1.252
151877	1	1.198	1.276	1.278
	2	1.204	1.269	1.269
152159	3	1.221	1.245	1.298
	4	1.221	1.239	1.259
152160	3	1.225	1.227	1.287
	4	1.239	1.255	1.256
156302	1	1.226	1.253	1.264
	2	1.228	1.245	1.274
158479	1	1.237	1.242	1.243
170757	4	1.237	1.246	1.256
170839	1	1.203	1.257	1.27
172565	1	1.205	1.259	1.259
	2	1.227	1.256	1.269
	3	1.219	1.26	1.269
172753	1	1.192	1.277	1.277
200298	1	1.219	1.252	1.28
	2	1.244	1.261	1.268
	3	1.186	1.239	1.247
	4	1.237	1.245	1.269
	5	1.195	1.256	1.286
200741	1	1.244	1.251	1.253
	2	1.237	1.237	1.243
200745	1	1.202	1.276	1.285
	2	1.21	1.21	1.353
200757	1	1.192	1.218	1.227
	2	1.233	1.245	1.285
	3	1.243	1.245	1.258
201605	1	1.216	1.237	1.257
201778	1	1.222	1.23	1.301
	2	1.213	1.221	1.31
	3	1.218	1.22	1.316
	4	1.222	1.224	1.306
201917	1	1.249	1.249	1.249
240384	1	1.196	1.276	1.276
	2	1.238	1.254	1.26
249035	1	1.25	1.25	1.25
	2	1.248	1.251	1.251
249036	1	1.254	1.254	1.254
	2	1.253	1.255	1.256
250268	9	1.172	1.196	1.255
250369	1	1.237	1.242	1.243
250466	1	1.228	1.243	1.26
	2	1.215	1.225	1.282
	3	1.214	1.22	1.241
	4	1.218	1.238	1.276
280069	1	1.248	1.263	1.263
	2	1.187	1.22	1.248
280080	1	1.246	1.246	1.247
280081	1	1.244	1.244	1.244
280314	4	1.235	1.235	1.261
280970	1	1.245	1.245	1.25
	2	1.228	1.243	1.243
280978	1	1.246	1.25	1.26
	2	1.209	1.231	1.253
281552	1	1.241	1.255	1.255
	2	1.251	1.262	1.262
	3	1.234	1.236	1.254
281553	1	1.23	1.264	1.266
	2	1.223	1.267	1.271
300017	1	1.226	1.244	1.258
	2	1.221	1.249	1.265
	3	1.201	1.265	1.27
300026	1	1.217	1.258	1.268
	2	1.221	1.269	1.269
	3	1.211	1.248	1.261
300272	1	1.2	1.267	1.273
	2	1.222	1.254	1.271
	3	1.216	1.248	1.289
300277	1	1.237	1.237	1.281
	2	1.221	1.247	1.269
391188	4	1.19	1.273	1.344
	5	1.216	1.257	1.257
	6	1.248	1.25	1.255
391189	2	1.229	1.229	1.258
391218	1	1.213	1.262	1.284
	2	1.223	1.252	1.265
	3	1.242	1.249	1.268
	4	1.231	1.253	1.268
	5	1.224	1.25	1.266
391286	1	1.231	1.234	1.3
400587	4	1.194	1.248	1.248
401554	1	1.226	1.243	1.275
	2	1.215	1.244	1.281
	3	1.214	1.239	1.299
	4	1.222	1.261	1.264
	5	1.203	1.27	1.27
	6	1.218	1.247	1.257
402753	1	1.218	1.263	1.281
	2	1.209	1.261	1.289
	3	1.193	1.258	1.272
402783	1	1.21	1.246	1.263
	2	1.21	1.255	1.272
	3	1.181	1.28	1.281
	4	1.199	1.268	1.278
	5	1.229	1.24	1.258
	6	1.233	1.251	1.261
	7	1.233	1.261	1.263
	8	1.237	1.245	1.266
	9	1.215	1.279	1.289
	10	1.234	1.255	1.282
402784	1	1.229	1.229	1.287
	2	1.235	1.264	1.271
405775	1	1.178	1.261	1.281
	2	1.196	1.27	1.274
	3	1.185	1.287	1.293
	4	1.192	1.257	1.28
	5	1.212	1.274	1.276
	6	1.182	1.27	1.285
	7	1.191	1.29	1.305
	8	1.191	1.277	1.281
	9	1.193	1.258	1.28
	10	1.189	1.283	1.284
	11	1.173	1.275	1.296
	12	1.168	1.27	1.279
	13	1.193	1.263	1.279
	14	1.201	1.281	1.284
	15	1.189	1.267	1.298
	16	1.181	1.269	1.283
	17	1.181	1.269	1.293
	18	1.184	1.271	1.286
	19	1.19	1.274	1.297
	20	1.171	1.263	1.275
408581	1	1.206	1.264	1.265
	2	1.215	1.23	1.271
	3	1.193	1.221	1.291
	4	1.201	1.214	1.296
	5	1.206	1.261	1.285
	6	1.223	1.226	1.285
	7	1.231	1.241	1.254
	8	1.206	1.213	1.325
408582	1	1.223	1.241	1.29
	2	1.219	1.234	1.291
	3	1.218	1.238	1.289
	4	1.232	1.234	1.282
	5	1.189	1.216	1.246
409237	1	1.242	1.247	1.252
	2	1.236	1.242	1.267
	3	1.231	1.244	1.254
409238	1	1.241	1.25	1.255
	2	1.235	1.248	1.269
	3	1.237	1.248	1.257
411288	1	1.228	1.265	1.27
	2	1.225	1.266	1.268
	3	1.217	1.258	1.258
411289	1	1.214	1.266	1.271
	2	1.222	1.255	1.273
	3	1.222	1.248	1.248
411290	1	1.213	1.269	1.276
	2	1.224	1.263	1.269
	3	1.224	1.255	1.255
411291	1	1.214	1.265	1.269
	2	1.225	1.256	1.27
	3	1.222	1.25	1.25
411533	1	1.236	1.254	1.259
411835	1	1.221	1.221	1.221
412934	1	1.229	1.241	1.304
	2	1.211	1.238	1.307
	3	1.223	1.245	1.298
	4	1.231	1.232	1.286
414546	1	1.198	1.283	1.294
	2	1.25	1.25	1.262
414547	1	1.205	1.267	1.293
	2	1.203	1.261	1.3
	3	1.198	1.279	1.286
	4	1.206	1.278	1.287
	5	1.198	1.279	1.291
414548	1	1.201	1.268	1.296
	2	1.199	1.261	1.297
	3	1.226	1.251	1.288
	4	1.184	1.287	1.295
	5	1.193	1.281	1.302
	6	1.206	1.222	1.371
415537	1	1.257	1.273	1.306
415706	1	1.211	1.247	1.292
415799	1	1.259	1.259	1.259
416245	1	1.217	1.265	1.265
8143	1	1.381	1.382	1.384	1.389
36632	1	1.387	1.387	1.388	1.397
69693	1	1.377	1.379	1.38	1.388
