# Supplementary material for: Bond-length distributions for ions bonded to oxygen: results for the non-metals and discussion of lone-pair stereoactivity and the polymerization of PO4
Source: Acta Crystallogr B Struct Sci Cryst Eng Mater. 2018 Jan 13;74(Pt 1):79–96. doi: 10.1107/S2052520617017541 (PMC5798399; doi:10.1107/S2052520617017541)
Supplement: Supplementary file 12 [file b-74-00079-sup12.txt]

ICSD_#	Ion_#	Bond 1	Bond 2	Bond 3
69977	2	1.632	1.643	1.671
	3	1.624	1.63	1.668
	4	1.63	1.65	1.666
73147	1	1.631	1.668	1.672
	2	1.64	1.67	1.674
73148	3	1.654	1.663	1.667
300205	1	1.675	1.675	1.675
