# Supplementary material for: Bond-length distributions for ions bonded to oxygen: results for the non-metals and discussion of lone-pair stereoactivity and the polymerization of PO4
Source: Acta Crystallogr B Struct Sci Cryst Eng Mater. 2018 Jan 13;74(Pt 1):79–96. doi: 10.1107/S2052520617017541 (PMC5798399; doi:10.1107/S2052520617017541)
Supplement: Supplementary file 13 [file b-74-00079-sup13.txt]

ICSD_#	Ion_#	Bond 1	Bond 2	Bond 3	Bond 4
5	1	1.497	1.518	1.574	1.578
9	1	1.504	1.543	1.547	1.584
13	1	1.528	1.528	1.528	1.595
	2	1.52	1.535	1.545	1.561
	3	1.529	1.535	1.553	1.561
14	1	1.468	1.479	1.586	1.591
	2	1.496	1.496	1.583	1.589
65	1	1.497	1.52	1.577	1.578
76	1	1.471	1.484	1.619	1.624
	2	1.471	1.482	1.618	1.626
	3	1.471	1.486	1.621	1.626
133	1	1.493	1.496	1.578	1.578
	2	1.496	1.513	1.56	1.574
166	1	1.507	1.513	1.516	1.624
	2	1.486	1.491	1.593	1.598
	3	1.498	1.506	1.518	1.631
170	1	1.468	1.481	1.569	1.584
	2	1.483	1.487	1.573	1.586
	3	1.483	1.484	1.573	1.59
	4	1.486	1.498	1.568	1.593
	5	1.479	1.493	1.568	1.571
	6	1.48	1.489	1.574	1.576
	7	1.482	1.487	1.568	1.586
	8	1.469	1.475	1.576	1.583
	9	1.479	1.489	1.56	1.592
171	1	1.494	1.535	1.546	1.57
172	1	1.477	1.482	1.596	1.596
	2	1.476	1.478	1.588	1.598
	3	1.475	1.479	1.596	1.599
211	1	1.522	1.522	1.522	1.522
213	1	1.503	1.503	1.503	1.503
302	1	1.538	1.543	1.544	1.55
303	1	1.511	1.545	1.551	1.569
329	1	1.501	1.502	1.509	1.622
	2	1.481	1.481	1.591	1.604
	3	1.491	1.508	1.518	1.622
345	1	1.479	1.487	1.613	1.616
	2	1.483	1.484	1.605	1.611
	3	1.474	1.485	1.613	1.622
347	1	1.476	1.49	1.603	1.606
	2	1.477	1.484	1.601	1.605
	3	1.475	1.485	1.622	1.638
	4	1.473	1.478	1.612	1.614
	5	1.479	1.484	1.61	1.611
	6	1.476	1.485	1.604	1.613
348	1	1.485	1.487	1.589	1.601
	2	1.481	1.484	1.595	1.604
	3	1.485	1.489	1.606	1.609
377	1	1.52	1.525	1.547	1.553
401	1	1.483	1.486	1.589	1.6
	2	1.489	1.494	1.584	1.584
	3	1.481	1.488	1.593	1.596
	4	1.478	1.48	1.574	1.585
623	1	1.516	1.518	1.535	1.594
	2	1.499	1.528	1.528	1.61
628	1	1.483	1.483	1.571	1.571
635	1	1.473	1.493	1.566	1.575
	2	1.477	1.483	1.592	1.616
	3	1.478	1.486	1.598	1.614
	4	1.48	1.483	1.593	1.605
637	1	1.478	1.528	1.535	1.618
	2	1.466	1.517	1.573	1.59
	3	1.459	1.521	1.585	1.599
	4	1.476	1.522	1.532	1.624
638	1	1.475	1.482	1.563	1.658
	3	1.488	1.5	1.6	1.608
	4	1.453	1.476	1.568	1.611
	5	1.459	1.468	1.606	1.626
	6	1.488	1.515	1.58	1.592
	7	1.487	1.504	1.593	1.627
	8	1.445	1.481	1.558	1.607
	9	1.474	1.479	1.592	1.599
	10	1.478	1.536	1.611	1.621
815	1	1.502	1.51	1.511	1.631
	2	1.496	1.496	1.584	1.584
819	1	1.528	1.538	1.539	1.54
837	1	1.45	1.525	1.616	1.624
	2	1.46	1.493	1.587	1.65
	3	1.456	1.474	1.613	1.662
840	1	1.489	1.494	1.592	1.599
	2	1.474	1.481	1.603	1.604
856	1	1.47	1.489	1.618	1.623
	2	1.495	1.501	1.58	1.601
	3	1.499	1.513	1.606	1.61
	4	1.453	1.489	1.6	1.644
888	1	1.532	1.54	1.544	1.547
	2	1.528	1.533	1.536	1.549
917	1	1.513	1.516	1.538	1.595
	2	1.518	1.52	1.546	1.552
923	1	1.516	1.527	1.546	1.55
	2	1.531	1.544	1.545	1.547
	3	1.521	1.524	1.555	1.556
	4	1.517	1.535	1.549	1.55
	5	1.523	1.529	1.532	1.55
	6	1.525	1.528	1.544	1.546
	7	1.526	1.54	1.551	1.551
	8	1.524	1.535	1.536	1.548
	9	1.486	1.53	1.539	1.561
	10	1.535	1.539	1.545	1.547
	11	1.528	1.53	1.541	1.567
	12	1.533	1.537	1.542	1.543
942	1	1.495	1.506	1.511	1.622
	2	1.481	1.482	1.591	1.596
	3	1.492	1.502	1.512	1.626
943	1	1.483	1.547	1.549	1.58
944	1	1.487	1.539	1.546	1.565
961	1	1.494	1.508	1.519	1.612
	2	1.494	1.494	1.579	1.579
966	1	1.511	1.534	1.537	1.549
	2	1.526	1.527	1.545	1.554
1105	1	1.461	1.477	1.588	1.594
	2	1.479	1.481	1.585	1.591
	3	1.472	1.475	1.58	1.589
1114	1	1.475	1.489	1.568	1.605
	2	1.466	1.491	1.569	1.591
1123	1	1.474	1.496	1.589	1.632
	2	1.481	1.497	1.6	1.608
	3	1.482	1.496	1.569	1.603
1124	1	1.474	1.474	1.606	1.617
	2	1.478	1.481	1.603	1.612
	3	1.486	1.492	1.595	1.598
1143	1	1.51	1.54	1.561	1.572
1197	1	1.536	1.545	1.546	1.552
	2	1.519	1.546	1.546	1.555
1198	1	1.528	1.539	1.546	1.554
	2	1.527	1.54	1.543	1.544
1212	1	1.507	1.512	1.528	1.61
	2	1.5	1.503	1.576	1.623
	3	1.486	1.504	1.55	1.604
	4	1.495	1.497	1.56	1.609
1221	1	1.468	1.469	1.601	1.608
	2	1.465	1.493	1.612	1.612
1226	1	1.533	1.533	1.538	1.562
1281	1	1.509	1.512	1.524	1.565
	2	1.517	1.518	1.519	1.552
1289	1	1.508	1.517	1.535	1.612
1290	1	1.509	1.513	1.515	1.601
	2	1.494	1.508	1.526	1.64
1291	1	1.479	1.482	1.581	1.598
	2	1.481	1.486	1.576	1.594
1292	1	1.504	1.531	1.537	1.577
1378	1	1.434	1.482	1.598	1.598
	2	1.461	1.467	1.594	1.6
1379	1	1.507	1.51	1.561	1.573
	2	1.498	1.511	1.562	1.578
1380	1	1.475	1.48	1.595	1.598
	2	1.464	1.472	1.599	1.612
	3	1.469	1.49	1.604	1.612
1389	1	1.49	1.497	1.574	1.575
1490	1	1.519	1.527	1.527	1.527
	2	1.477	1.527	1.541	1.544
	3	1.527	1.53	1.537	1.539
1491	1	1.533	1.533	1.533	1.535
	2	1.528	1.537	1.539	1.554
	3	1.525	1.53	1.537	1.544
1513	1	1.538	1.545	1.571	1.573
1530	1	1.539	1.539	1.539	1.539
1666	1	1.531	1.537	1.541	1.545
	2	1.507	1.521	1.538	1.582
1693	1	1.509	1.511	1.523	1.633
	2	1.51	1.517	1.518	1.62
1719	1	1.476	1.483	1.588	1.594
1720	1	1.488	1.488	1.564	1.564
	2	1.467	1.495	1.579	1.592
1867	1	1.523	1.537	1.544	1.546
	2	1.51	1.513	1.53	1.571
	3	1.521	1.524	1.541	1.561
	4	1.49	1.524	1.527	1.583
1868	1	1.482	1.502	1.595	1.622
	2	1.487	1.49	1.583	1.598
	3	1.476	1.488	1.602	1.612
	4	1.474	1.496	1.594	1.595
	5	1.485	1.499	1.567	1.588
	6	1.461	1.488	1.586	1.598
1912	1	1.488	1.499	1.538	1.623
	2	1.513	1.519	1.519	1.623
1922	1	1.499	1.5	1.558	1.558
1962	1	1.483	1.492	1.611	1.628
	2	1.494	1.494	1.609	1.625
	3	1.482	1.485	1.582	1.598
1966	1	1.482	1.504	1.588	1.605
	2	1.472	1.49	1.594	1.601
	3	1.499	1.504	1.573	1.598
1967	1	1.478	1.502	1.597	1.615
	2	1.488	1.506	1.59	1.603
	3	1.464	1.542	1.553	1.575
	4	1.454	1.48	1.617	1.662
1976	1	1.463	1.49	1.601	1.604
	2	1.479	1.488	1.584	1.588
	3	1.433	1.485	1.605	1.635
1978	1	1.49	1.517	1.525	1.624
	2	1.488	1.512	1.584	1.593
	3	1.502	1.502	1.508	1.62
1992	1	1.49	1.494	1.638	1.646
	2	1.475	1.525	1.621	1.653
	3	1.438	1.475	1.569	1.596
2208	1	1.551	1.559	1.559	1.57
2229	1	1.475	1.479	1.629	1.629
	2	1.489	1.492	1.61	1.614
2394	1	1.48	1.489	1.601	1.611
	2	1.476	1.486	1.582	1.632
2395	1	1.505	1.519	1.534	1.601
	2	1.511	1.521	1.539	1.564
2420	1	1.494	1.497	1.572	1.588
	2	1.512	1.525	1.529	1.58
2424	1	1.471	1.488	1.563	1.606
	2	1.45	1.494	1.602	1.626
	3	1.485	1.492	1.543	1.594
	4	1.492	1.499	1.585	1.609
4151	1	1.542	1.542	1.542	1.542
4157	1	1.527	1.529	1.538	1.557
4260	1	1.544	1.544	1.544	1.651
4268	1	1.525	1.533	1.539	1.553
4272	1	1.503	1.538	1.567	1.568
4275	1	1.473	1.493	1.606	1.61
	2	1.466	1.494	1.583	1.61
	3	1.456	1.489	1.615	1.616
4277	1	1.465	1.488	1.592	1.609
	2	1.456	1.486	1.596	1.61
	3	1.478	1.482	1.603	1.606
4280	1	1.465	1.509	1.59	1.599
	2	1.462	1.505	1.59	1.591
4283	2	1.477	1.489	1.582	1.596
	3	1.449	1.498	1.59	1.617
	4	1.478	1.495	1.571	1.588
80121	1	1.517	1.518	1.533	1.58
	2	1.517	1.519	1.534	1.566
8038	1	1.529	1.536	1.576	1.609
8039	1	1.507	1.507	1.507	1.536
8051	1	1.449	1.5	1.597	1.6
8070	1	1.476	1.483	1.524	1.553
	2	1.468	1.472	1.532	1.556
8096	1	1.493	1.5	1.507	1.575
	2	1.485	1.491	1.505	1.596
8115	1	1.524	1.524	1.527	1.553
	2	1.535	1.54	1.555	1.57
8191	1	1.534	1.534	1.538	1.548
8203	1	1.487	1.502	1.583	1.605
	2	1.484	1.536	1.539	1.615
10019	1	1.48	1.494	1.604	1.623
	2	1.48	1.488	1.596	1.614
	3	1.476	1.482	1.565	1.602
	4	1.477	1.481	1.597	1.614
10029	1	1.533	1.534	1.534	1.538
10031	1	1.528	1.529	1.534	1.543
10045	1	1.511	1.523	1.538	1.558
	2	1.533	1.535	1.536	1.547
10127	1	1.472	1.482	1.588	1.607
	2	1.489	1.509	1.61	1.614
	3	1.464	1.467	1.603	1.608
	4	1.463	1.48	1.565	1.578
10418	1	1.508	1.542	1.543	1.56
10477	1	1.511	1.515	1.55	1.58
12125	1	1.527	1.547	1.565	1.565
	2	1.529	1.537	1.56	1.566
12138	1	1.517	1.52	1.545	1.545
	2	1.542	1.542	1.546	1.562
14000	1	1.551	1.551	1.551	1.551
14048	1	1.527	1.533	1.535	1.584
14141	1	1.508	1.515	1.517	1.576
	2	1.483	1.485	1.537	1.567
	3	1.48	1.485	1.541	1.556
	4	1.487	1.492	1.542	1.556
15253	1	1.508	1.515	1.517	1.576
	2	1.483	1.485	1.537	1.567
	3	1.48	1.485	1.541	1.556
	4	1.487	1.492	1.542	1.556
15270	1	1.525	1.527	1.567	1.606
15496	1	1.487	1.49	1.568	1.57
15513	1	1.506	1.509	1.534	1.658
15519	1	1.498	1.531	1.543	1.576
	2	1.506	1.545	1.551	1.554
15552	1	1.479	1.499	1.552	1.605
	2	1.459	1.505	1.588	1.588
16351	1	1.525	1.53	1.538	1.538
16442	1	1.504	1.515	1.525	1.622
	2	1.5	1.516	1.518	1.629
16452	1	1.447	1.582	1.588	1.59
16482	1	1.537	1.537	1.537	1.537
17052	1	1.528	1.53	1.534	1.535
17062	1	1.522	1.54	1.54	1.623
	2	1.48	1.483	1.525	1.574
20154	1	1.494	1.499	1.62	1.627
20182	1	1.5	1.5	1.57	1.57
20187	1	1.535	1.537	1.539	1.553
20208	1	1.53	1.539	1.545	1.545
20254	1	1.486	1.487	1.588	1.604
	2	1.475	1.491	1.59	1.599
20259	1	1.493	1.498	1.577	1.588
	2	1.455	1.506	1.604	1.614
20430	1	1.485	1.485	1.577	1.587
	2	1.475	1.488	1.58	1.59
	3	1.481	1.483	1.581	1.596
	4	1.483	1.483	1.585	1.595
	5	1.476	1.479	1.57	1.576
	6	1.479	1.48	1.574	1.586
	7	1.48	1.484	1.569	1.592
	8	1.475	1.48	1.584	1.586
	9	1.475	1.488	1.578	1.589
20432	1	1.46	1.487	1.566	1.583
20500	1	1.541	1.554	1.585	1.585
20531	1	1.477	1.523	1.523	1.618
	2	1.505	1.522	1.526	1.599
20532	1	1.516	1.524	1.524	1.537
	2	1.459	1.565	1.587	1.588
	3	1.448	1.567	1.578	1.608
	4	1.44	1.548	1.565	1.578
	5	1.456	1.531	1.549	1.623
20537	1	1.534	1.536	1.542	1.543
	2	1.509	1.526	1.539	1.554
20610	1	1.481	1.495	1.591	1.612
	2	1.489	1.494	1.585	1.61
	3	1.485	1.492	1.583	1.599
20638	1	1.455	1.488	1.581	1.589
	2	1.465	1.485	1.609	1.613
20642	1	1.473	1.477	1.594	1.595
	2	1.478	1.479	1.585	1.595
	3	1.481	1.482	1.588	1.599
	4	1.477	1.482	1.594	1.6
	5	1.477	1.485	1.588	1.601
	6	1.48	1.486	1.592	1.6
20649	1	1.546	1.546	1.546	1.55
	2	1.52	1.52	1.52	1.559
	3	1.528	1.54	1.54	1.54
20727	1	1.509	1.535	1.542	1.542
	2	1.471	1.546	1.549	1.549
20737	1	1.487	1.488	1.588	1.59
	2	1.481	1.487	1.575	1.587
	3	1.478	1.481	1.589	1.598
	4	1.484	1.492	1.593	1.6
20765	1	1.494	1.559	1.562	1.573
	2	1.506	1.546	1.557	1.563
	3	1.522	1.529	1.542	1.545
20776	1	1.53	1.53	1.533	1.533
20782	1	1.493	1.514	1.519	1.616
	2	1.496	1.496	1.575	1.575
20806	1	1.51	1.51	1.551	1.587
	2	1.516	1.516	1.542	1.583
	3	1.502	1.54	1.547	1.547
20857	1	1.49	1.494	1.546	1.613
	2	1.492	1.501	1.571	1.574
	3	1.485	1.493	1.547	1.608
20867	1	1.528	1.529	1.533	1.546
20899	1	1.542	1.542	1.542	1.542
	2	1.528	1.528	1.557	1.557
20908	1	1.489	1.491	1.598	1.603
	2	1.481	1.491	1.602	1.608
	3	1.483	1.489	1.591	1.626
	4	1.488	1.495	1.598	1.619
20915	1	1.502	1.518	1.557	1.56
20970	1	1.52	1.541	1.543	1.548
	2	1.532	1.535	1.537	1.548
23017	1	1.526	1.533	1.553	1.556
	2	1.487	1.542	1.559	1.562
	3	1.492	1.547	1.55	1.564
	4	1.522	1.526	1.544	1.563
23113	1	1.513	1.529	1.535	1.58
	2	1.51	1.514	1.559	1.564
23275	1	1.555	1.555	1.564	1.563
23295	1	1.503	1.567	1.567	1.567
23304	1	1.453	1.535	1.568	1.57
	2	1.451	1.457	1.595	1.638
	3	1.465	1.484	1.602	1.638
	4	1.448	1.549	1.555	1.563
	5	1.454	1.478	1.601	1.63
23339	1	1.53	1.537	1.542	1.552
24825	1	1.51	1.515	1.568	1.59
	2	1.499	1.511	1.552	1.559
	3	1.455	1.531	1.542	1.592
	4	1.489	1.515	1.54	1.567
24831	1	1.495	1.525	1.537	1.582
24832	1	1.495	1.499	1.499	1.578
	2	1.519	1.519	1.526	1.579
25033	1	1.518	1.53	1.564	1.576
25036	1	1.484	1.532	1.547	1.557
	2	1.505	1.522	1.564	1.577
	3	1.475	1.535	1.546	1.555
	4	1.465	1.541	1.569	1.571
26015	1	1.505	1.515	1.517	1.622
	2	1.503	1.511	1.518	1.641
26019	1	1.499	1.53	1.537	1.55
	2	1.494	1.502	1.562	1.569
26350	1	1.495	1.504	1.541	1.619
	2	1.5	1.514	1.524	1.605
26351	1	1.496	1.516	1.531	1.627
	2	1.494	1.512	1.548	1.601
26352	1	1.481	1.489	1.552	1.616
	2	1.484	1.504	1.585	1.605
	3	1.469	1.521	1.565	1.627
26365	1	1.478	1.493	1.617	1.618
26366	1	1.482	1.483	1.601	1.609
	2	1.471	1.479	1.604	1.628
	3	1.477	1.478	1.604	1.611
26381	1	1.488	1.497	1.541	1.592
	2	1.48	1.482	1.609	1.613
	3	1.49	1.502	1.549	1.603
27231	1	1.513	1.534	1.548	1.561
	2	1.517	1.527	1.557	1.562
27567	1	1.526	1.533	1.536	1.539
27657	1	1.507	1.507	1.507	1.607
	2	1.493	1.541	1.541	1.541
27740	1	1.446	1.486	1.572	1.586
	2	1.498	1.52	1.542	1.578
	3	1.509	1.516	1.532	1.57
27755	1	1.528	1.529	1.529	1.543
	2	1.523	1.528	1.532	1.544
	3	1.52	1.535	1.536	1.544
29437	1	1.532	1.537	1.538	1.54
29504	1	1.474	1.484	1.605	1.611
	2	1.477	1.492	1.604	1.604
29513	1	1.517	1.532	1.533	1.539
29536	1	1.506	1.507	1.566	1.57
29553	1	1.534	1.534	1.555	1.555
29554	1	1.54	1.545	1.546	1.553
	2	1.533	1.535	1.535	1.545
	3	1.535	1.538	1.551	1.567
30503	1	1.513	1.513	1.563	1.563
30504	1	1.532	1.532	1.533	1.548
30509	1	1.5	1.526	1.557	1.562
30512	1	1.509	1.52	1.535	1.573
	2	1.516	1.516	1.564	1.564
30536	1	1.518	1.518	1.518	1.518
30686	1	1.531	1.539	1.546	1.546
30796	1	1.436	1.574	1.583	1.593
30886	1	1.503	1.546	1.555	1.591
30909	1	1.474	1.483	1.602	1.608
	2	1.468	1.468	1.587	1.612
	3	1.449	1.476	1.528	1.58
	4	1.483	1.488	1.549	1.587
	5	1.478	1.482	1.594	1.62
	6	1.466	1.472	1.583	1.588
	7	1.47	1.486	1.564	1.604
30954	1	1.501	1.505	1.554	1.557
30955	1	1.51	1.512	1.57	1.575
30965	1	1.503	1.504	1.508	1.62
	2	1.499	1.504	1.508	1.592
	3	1.507	1.514	1.525	1.63
	4	1.499	1.502	1.515	1.591
30977	1	1.481	1.482	1.612	1.615
30979	1	1.518	1.531	1.546	1.575
	2	1.503	1.535	1.546	1.559
31146	1	1.531	1.538	1.54	1.547
31243	1	1.475	1.522	1.522	1.631
	2	1.452	1.535	1.535	1.591
31259	1	1.512	1.519	1.543	1.543
31267	1	1.506	1.506	1.506	1.566
31291	1	1.497	1.515	1.542	1.604
	2	1.506	1.514	1.524	1.616
31310	1	1.509	1.513	1.562	1.565
	2	1.498	1.54	1.545	1.559
31344	1	1.478	1.502	1.601	1.613
	2	1.477	1.495	1.624	1.625
	3	1.478	1.493	1.612	1.618
31879	1	1.476	1.561	1.561	1.57
32109	1	1.527	1.527	1.531	1.545
32110	1	1.521	1.521	1.529	1.551
32506	1	1.485	1.5	1.511	1.524
32511	1	1.539	1.539	1.555	1.555
32528	1	1.531	1.531	1.531	1.531
32532	1	1.508	1.518	1.526	1.607
	2	1.485	1.517	1.519	1.609
32538	1	1.47	1.485	1.621	1.624
	2	1.465	1.488	1.604	1.608
	3	1.481	1.495	1.618	1.622
32614	1	1.499	1.536	1.55	1.562
32637	1	1.516	1.529	1.544	1.575
	2	1.477	1.486	1.588	1.613
32641	1	1.509	1.533	1.533	1.55
33242	1	1.488	1.507	1.599	1.606
	2	1.475	1.491	1.58	1.581
33252	1	1.521	1.521	1.531	1.531
33285	1	1.481	1.492	1.61	1.615
	2	1.475	1.482	1.615	1.622
	3	1.474	1.481	1.618	1.631
	4	1.476	1.48	1.61	1.616
33287	1	1.514	1.522	1.523	1.542
	2	1.509	1.518	1.524	1.53
	3	1.521	1.523	1.525	1.54
33828	1	1.519	1.524	1.529	1.588
33829	1	1.522	1.531	1.559	1.561
	2	1.511	1.515	1.54	1.543
33944	1	1.541	1.545	1.546	1.553
34613	1	1.501	1.513	1.523	1.597
	2	1.491	1.509	1.562	1.571
34869	1	1.516	1.52	1.535	1.569
35098	1	1.555	1.555	1.555	1.555
35187	1	1.507	1.517	1.535	1.575
	2	1.507	1.508	1.515	1.608
35197	1	1.476	1.476	1.6	1.6
35234	1	1.494	1.496	1.607	1.609
	2	1.491	1.492	1.573	1.608
	3	1.482	1.483	1.588	1.595
	4	1.489	1.493	1.566	1.606
	5	1.475	1.492	1.578	1.617
35255	1	1.502	1.504	1.568	1.581
35256	1	1.515	1.515	1.528	1.54
35344	1	1.526	1.532	1.532	1.56
35436	1	1.478	1.481	1.606	1.608
35437	1	1.454	1.546	1.549	1.576
	2	1.499	1.513	1.546	1.593
35451	1	1.52	1.533	1.537	1.549
35463	1	1.495	1.522	1.536	1.607
	2	1.526	1.526	1.54	1.54
35496	1	1.498	1.498	1.546	1.563
	2	1.507	1.507	1.565	1.573
	3	1.531	1.531	1.537	1.554
35590	1	1.51	1.526	1.537	1.558
35629	1	1.521	1.529	1.529	1.555
	2	1.479	1.535	1.561	1.604
	3	1.477	1.528	1.554	1.588
35651	1	1.487	1.49	1.597	1.606
35652	1	1.484	1.485	1.591	1.604
	2	1.48	1.484	1.593	1.599
	3	1.469	1.487	1.59	1.606
35737	1	1.477	1.497	1.577	1.602
	2	1.481	1.485	1.592	1.599
	3	1.47	1.486	1.581	1.597
	4	1.462	1.472	1.587	1.594
	5	1.47	1.498	1.576	1.578
	6	1.463	1.474	1.584	1.607
	7	1.475	1.483	1.576	1.578
	8	1.482	1.484	1.576	1.613
	9	1.468	1.479	1.577	1.601
	10	1.474	1.486	1.578	1.6
35771	1	1.472	1.48	1.607	1.623
36039	1	1.533	1.544	1.554	1.556
	2	1.504	1.527	1.537	1.561
	3	1.525	1.527	1.528	1.54
36040	1	1.477	1.5	1.588	1.595
36043	1	1.483	1.499	1.528	1.617
	2	1.482	1.498	1.566	1.62
36045	1	1.529	1.533	1.555	1.556
	2	1.539	1.549	1.555	1.564
36051	1	1.497	1.5	1.533	1.635
	2	1.493	1.503	1.556	1.609
36053	1	1.533	1.533	1.533	1.533
36207	1	1.502	1.502	1.502	1.571
36208	1	1.511	1.516	1.527	1.554
36300	1	1.464	1.539	1.539	1.607
36350	1	1.528	1.534	1.559	1.559
	2	1.514	1.536	1.536	1.54
36521	1	1.528	1.534	1.559	1.559
	2	1.514	1.536	1.536	1.54
36588	1	1.527	1.54	1.546	1.548
	2	1.531	1.539	1.543	1.546
36625	1	1.526	1.526	1.526	1.526
36626	1	1.434	1.506	1.528	1.574
37021	1	1.533	1.538	1.541	1.543
37022	1	1.507	1.509	1.518	1.595
37132	1	1.47	1.486	1.609	1.611
	2	1.461	1.483	1.618	1.619
	3	1.474	1.492	1.601	1.614
	4	1.483	1.49	1.606	1.615
37167	1	1.477	1.479	1.628	1.637
	2	1.475	1.507	1.592	1.607
	3	1.48	1.508	1.588	1.608
37171	1	1.48	1.48	1.616	1.616
37211	1	1.48	1.489	1.601	1.607
37216	1	1.488	1.511	1.599	1.6
	2	1.484	1.487	1.598	1.599
38033	1	1.454	1.514	1.53	1.604
	2	1.495	1.504	1.537	1.601
38250	1	1.474	1.478	1.6	1.605
	2	1.47	1.485	1.6	1.614
	3	1.474	1.48	1.589	1.606
	4	1.471	1.474	1.594	1.609
38367	1	1.496	1.498	1.517	1.592
	2	1.501	1.505	1.522	1.611
38421	2	1.505	1.514	1.553	1.597
	3	1.457	1.51	1.523	1.578
	4	1.464	1.478	1.578	1.6
39233	1	1.532	1.539	1.542	1.548
	2	1.531	1.535	1.545	1.545
39237	1	1.524	1.532	1.557	1.574
	2	1.462	1.53	1.546	1.571
39238	1	1.482	1.485	1.582	1.597
	2	1.471	1.483	1.601	1.605
39239	1	1.488	1.494	1.581	1.603
	2	1.475	1.494	1.601	1.604
39261	1	1.493	1.5	1.546	1.612
	2	1.494	1.497	1.574	1.574
	3	1.485	1.501	1.546	1.602
39264	1	1.484	1.493	1.582	1.593
	2	1.467	1.475	1.595	1.61
	3	1.492	1.515	1.588	1.592
	4	1.495	1.504	1.595	1.597
39298	1	1.536	1.551	1.551	1.552
	2	1.529	1.53	1.559	1.563
39339	1	1.534	1.548	1.55	1.55
	2	1.514	1.535	1.552	1.569
	3	1.545	1.556	1.563	1.574
39396	1	1.511	1.519	1.535	1.605
	2	1.492	1.53	1.546	1.607
39397	1	1.489	1.521	1.522	1.612
	2	1.452	1.524	1.529	1.612
39398	1	1.495	1.512	1.526	1.598
	2	1.507	1.51	1.517	1.617
39399	1	1.483	1.5	1.505	1.634
	2	1.504	1.521	1.522	1.573
39405	1	1.495	1.502	1.532	1.615
39421	1	1.5	1.507	1.51	1.629
	2	1.484	1.494	1.596	1.605
	3	1.496	1.507	1.508	1.617
39432	1	1.492	1.498	1.555	1.614
	2	1.494	1.501	1.577	1.579
	3	1.492	1.507	1.541	1.61
39440	1	1.531	1.535	1.538	1.545
	2	1.527	1.527	1.529	1.552
39444	1	1.502	1.502	1.542	1.611
	2	1.495	1.503	1.572	1.576
	3	1.49	1.492	1.543	1.611
39445	1	1.529	1.53	1.536	1.537
	2	1.529	1.533	1.538	1.545
39489	1	1.526	1.526	1.529	1.529
39533	1	1.528	1.528	1.529	1.53
39534	1	1.52	1.529	1.529	1.541
39537	1	1.498	1.505	1.52	1.635
	2	1.491	1.492	1.595	1.597
	3	1.501	1.519	1.52	1.627
39559	1	1.509	1.52	1.529	1.534
39569	1	1.469	1.498	1.593	1.595
	2	1.465	1.474	1.554	1.568
	3	1.47	1.482	1.573	1.576
	4	1.46	1.472	1.572	1.591
39601	1	1.494	1.52	1.539	1.541
	2	1.516	1.524	1.561	1.585
	3	1.502	1.538	1.569	1.59
39602	1	1.498	1.521	1.534	1.581
	2	1.521	1.529	1.534	1.577
	3	1.481	1.519	1.533	1.604
	4	1.491	1.515	1.518	1.608
39628	2	1.533	1.537	1.541	1.549
39654	1	1.514	1.537	1.54	1.548
	2	1.52	1.533	1.534	1.558
39678	1	1.463	1.519	1.584	1.605
	2	1.52	1.536	1.545	1.555
39709	1	1.504	1.507	1.511	1.646
	2	1.484	1.495	1.583	1.594
	3	1.503	1.509	1.512	1.649
39713	1	1.529	1.537	1.541	1.554
	2	1.537	1.541	1.541	1.555
39732	1	1.501	1.526	1.528	1.591
	2	1.513	1.515	1.533	1.58
	3	1.509	1.52	1.541	1.599
39735	1	1.485	1.531	1.537	1.549
	2	1.532	1.534	1.534	1.538
39754	1	1.509	1.51	1.556	1.571
	3	1.534	1.543	1.546	1.607
	4	1.514	1.531	1.558	1.568
39761	1	1.528	1.528	1.536	1.55
	2	1.534	1.536	1.539	1.541
39762	1	1.477	1.479	1.58	1.594
39763	1	1.527	1.536	1.538	1.543
	2	1.518	1.538	1.547	1.548
	3	1.528	1.54	1.543	1.546
	4	1.515	1.549	1.55	1.553
39777	1	1.527	1.546	1.547	1.547
	2	1.539	1.539	1.54	1.55
39814	1	1.507	1.517	1.522	1.627
	2	1.503	1.51	1.526	1.631
39821	1	1.496	1.511	1.516	1.546
	2	1.5	1.528	1.533	1.548
	3	1.486	1.518	1.564	1.593
	4	1.477	1.528	1.546	1.63
	5	1.504	1.519	1.539	1.59
39827	1	1.464	1.476	1.565	1.617
	2	1.439	1.548	1.548	1.548
39835	1	1.465	1.471	1.612	1.617
	2	1.451	1.543	1.567	1.573
	3	1.441	1.533	1.555	1.577
	4	1.449	1.54	1.547	1.577
	5	1.464	1.465	1.592	1.614
	6	1.448	1.544	1.546	1.576
	7	1.458	1.467	1.604	1.627
	8	1.462	1.468	1.603	1.611
39836	1	1.497	1.501	1.586	1.6
	2	1.501	1.522	1.526	1.629
	3	1.488	1.528	1.532	1.626
39847	1	1.47	1.481	1.587	1.619
	2	1.46	1.557	1.557	1.557
39848	1	1.469	1.49	1.588	1.615
	2	1.466	1.559	1.559	1.559
39856	1	1.483	1.523	1.529	1.608
	2	1.504	1.506	1.516	1.621
39871	1	1.496	1.514	1.521	1.606
	2	1.493	1.493	1.596	1.596
39927	1	1.539	1.539	1.539	1.539
39933	1	1.515	1.519	1.547	1.547
	2	1.523	1.525	1.535	1.541
	3	1.518	1.527	1.541	1.551
	4	1.486	1.536	1.551	1.605
	5	1.476	1.524	1.534	1.617
39946	1	1.483	1.485	1.585	1.586
	2	1.482	1.482	1.587	1.587
39950	1	1.52	1.541	1.544	1.549
	2	1.53	1.537	1.537	1.55
39951	1	1.525	1.54	1.543	1.544
	2	1.526	1.534	1.54	1.545
39959	1	1.531	1.531	1.531	1.531
40096	1	1.535	1.535	1.536	1.542
40130	1	1.501	1.531	1.542	1.548
	2	1.512	1.519	1.55	1.581
40146	1	1.523	1.53	1.531	1.576
40307	1	1.521	1.523	1.543	1.544
40379	1	1.495	1.51	1.522	1.631
	2	1.477	1.502	1.567	1.615
	3	1.476	1.492	1.599	1.603
	4	1.478	1.495	1.565	1.612
	5	1.5	1.506	1.517	1.637
40380	1	1.51	1.516	1.521	1.619
	2	1.481	1.516	1.567	1.606
	3	1.475	1.488	1.603	1.606
	4	1.488	1.501	1.574	1.621
	5	1.492	1.509	1.518	1.626
40421	1	1.508	1.512	1.521	1.523
40522	1	1.54	1.54	1.546	1.546
40671	1	1.514	1.518	1.533	1.571
	2	1.514	1.536	1.54	1.549
40750	1	1.501	1.53	1.565	1.577
40828	1	1.505	1.541	1.541	1.562
40827	1	1.519	1.526	1.532	1.561
	2	1.537	1.544	1.546	1.552
	3	1.531	1.535	1.536	1.54
	4	1.527	1.53	1.55	1.556
40866	1	1.468	1.489	1.577	1.579
	2	1.455	1.506	1.602	1.608
	3	1.466	1.497	1.593	1.611
40870	1	1.511	1.527	1.531	1.532
	2	1.521	1.522	1.53	1.535
41046	1	1.514	1.515	1.518	1.542
	2	1.517	1.522	1.537	1.545
	3	1.516	1.531	1.534	1.538
41075	1	1.498	1.526	1.533	1.551
	2	1.5	1.525	1.525	1.56
	3	1.508	1.519	1.535	1.548
41108	1	1.453	1.521	1.544	1.638
41277	2	1.453	1.521	1.544	1.638
41277	1	1.493	1.538	1.545	1.582
	2	1.494	1.53	1.548	1.573
	3	1.496	1.535	1.545	1.572
41293	1	1.493	1.538	1.545	1.582
	2	1.494	1.53	1.548	1.573
	3	1.496	1.535	1.545	1.572
41355	1	1.469	1.532	1.539	1.616
	2	1.464	1.513	1.572	1.59
	3	1.457	1.524	1.58	1.591
	4	1.47	1.526	1.539	1.626
41356	1	1.482	1.516	1.521	1.6
	2	1.461	1.532	1.543	1.612
	3	1.489	1.527	1.528	1.6
	4	1.463	1.537	1.538	1.629
41357	1	1.494	1.511	1.529	1.6
	2	1.497	1.513	1.544	1.588
41433	1	1.503	1.516	1.543	1.64
	2	1.504	1.513	1.515	1.638
41689	1	1.528	1.534	1.537	1.539
41847	1	1.526	1.539	1.539	1.557
42382	1	1.505	1.522	1.526	1.542
	2	1.525	1.525	1.528	1.55
	3	1.507	1.522	1.523	1.533
	4	1.502	1.53	1.532	1.534
42383	1	1.495	1.503	1.506	1.522
	2	1.502	1.512	1.522	1.548
	3	1.495	1.513	1.521	1.546
	4	1.489	1.509	1.531	1.545
43608	1	1.523	1.534	1.539	1.549
	2	1.531	1.535	1.535	1.547
47107	1	1.498	1.499	1.548	1.606
	2	1.492	1.504	1.581	1.585
	3	1.496	1.5	1.548	1.606
47108	1	1.486	1.499	1.568	1.6
	2	1.478	1.493	1.565	1.593
	3	1.477	1.484	1.589	1.607
47142	1	1.51	1.538	1.542	1.546
	2	1.517	1.528	1.529	1.542
47189	1	1.499	1.545	1.55	1.576
48037	1	1.493	1.513	1.532	1.631
	2	1.495	1.515	1.543	1.598
48116	1	1.515	1.536	1.54	1.55
48117	1	1.523	1.533	1.541	1.544
48141	1	1.509	1.539	1.54	1.546
	2	1.518	1.528	1.529	1.542
49510	1	1.451	1.467	1.629	1.633
	2	1.461	1.546	1.55	1.553
	3	1.462	1.487	1.597	1.629
	4	1.455	1.463	1.601	1.61
	5	1.454	1.549	1.554	1.554
	6	1.459	1.466	1.62	1.631
	7	1.458	1.547	1.559	1.567
	8	1.458	1.469	1.61	1.614
	9	1.464	1.47	1.608	1.629
	10	1.455	1.547	1.555	1.567
49552	1	1.452	1.493	1.526	1.696
	2	1.477	1.499	1.578	1.59
	3	1.503	1.506	1.526	1.629
49694	1	1.514	1.535	1.539	1.553
	2	1.497	1.498	1.565	1.581
50457	1	1.509	1.526	1.534	1.571
50459	1	1.491	1.552	1.552	1.561
	2	1.525	1.529	1.529	1.546
50476	1	1.487	1.496	1.547	1.558
	2	1.506	1.506	1.564	1.564
	3	1.492	1.492	1.576	1.576
	4	1.502	1.505	1.525	1.577
50573	1	1.504	1.543	1.546	1.557
	3	1.512	1.525	1.528	1.532
	5	1.519	1.52	1.541	1.562
	6	1.506	1.55	1.554	1.659
50585	1	1.541	1.541	1.551	1.552
50586	3	1.535	1.542	1.547	1.547
50588	1	1.527	1.539	1.539	1.548
	2	1.526	1.543	1.543	1.553
50608	1	1.511	1.526	1.545	1.586
	2	1.499	1.541	1.546	1.579
50609	1	1.515	1.538	1.55	1.561
50661	1	1.52	1.522	1.523	1.569
	2	1.5	1.502	1.555	1.555
	3	1.495	1.497	1.55	1.568
	4	1.489	1.504	1.555	1.563
50663	1	1.508	1.529	1.538	1.554
	2	1.514	1.524	1.551	1.557
50664	1	1.507	1.531	1.539	1.553
	2	1.516	1.52	1.556	1.556
50670	1	1.513	1.517	1.552	1.563
	2	1.489	1.522	1.552	1.574
50690	1	1.506	1.506	1.506	1.572
	2	1.496	1.549	1.567	1.575
	3	1.478	1.557	1.582	1.6
50760	1	1.511	1.535	1.539	1.539
	2	1.516	1.523	1.583	1.583
50926	1	1.522	1.523	1.529	1.561
	2	1.521	1.526	1.532	1.535
50930	2	1.513	1.525	1.535	1.539
50931	2	1.516	1.517	1.53	1.557
50932	1	1.538	1.538	1.539	1.544
	2	1.515	1.532	1.534	1.536
50945	1	1.508	1.552	1.559	1.566
	2	1.518	1.525	1.535	1.556
50950	1	1.534	1.537	1.542	1.544
	2	1.532	1.534	1.539	1.547
	3	1.532	1.533	1.54	1.542
	4	1.536	1.547	1.551	1.554
	5	1.527	1.54	1.541	1.546
	6	1.53	1.537	1.539	1.54
	7	1.536	1.54	1.542	1.544
	8	1.525	1.538	1.54	1.547
50969	1	1.528	1.539	1.549	1.608
51079	1	1.499	1.53	1.565	1.575
51080	1	1.524	1.525	1.535	1.548
51081	1	1.522	1.536	1.538	1.545
51083	1	1.529	1.53	1.538	1.544
	2	1.528	1.529	1.533	1.538
	3	1.527	1.533	1.537	1.539
51084	1	1.518	1.527	1.529	1.537
	2	1.529	1.53	1.53	1.534
	3	1.495	1.531	1.533	1.534
51090	1	1.51	1.513	1.528	1.569
	2	1.486	1.507	1.507	1.548
51119	1	1.543	1.55	1.554	1.554
	2	1.52	1.536	1.546	1.552
51316	2	1.5	1.531	1.549	1.572
	3	1.516	1.53	1.532	1.572
51317	1	1.523	1.547	1.547	1.562
	2	1.534	1.541	1.541	1.56
51341	1	1.526	1.53	1.531	1.536
	2	1.526	1.526	1.526	1.529
51450	1	1.525	1.539	1.539	1.548
51451	1	1.513	1.519	1.524	1.601
	2	1.518	1.52	1.53	1.57
	3	1.507	1.516	1.518	1.581
	4	1.507	1.521	1.526	1.564
51463	1	1.522	1.533	1.536	1.536
51482	1	1.532	1.542	1.55	1.552
51630	1	1.473	1.487	1.607	1.608
	2	1.467	1.477	1.574	1.618
	3	1.473	1.475	1.59	1.609
	4	1.457	1.475	1.61	1.622
	5	1.47	1.493	1.58	1.601
51631	1	1.479	1.483	1.592	1.6
	2	1.483	1.488	1.591	1.606
	3	1.483	1.527	1.566	1.578
	4	1.476	1.482	1.608	1.611
	5	1.485	1.496	1.569	1.597
51632	1	1.477	1.489	1.597	1.599
	2	1.479	1.489	1.593	1.601
	3	1.487	1.492	1.583	1.597
51726	1	1.494	1.537	1.546	1.556
51750	1	1.507	1.535	1.535	1.541
	2	1.516	1.523	1.533	1.548
	3	1.53	1.538	1.568	1.568
51802	1	1.519	1.519	1.542	1.542
51887	1	1.506	1.535	1.56	1.567
	2	1.506	1.522	1.549	1.551
51901	1	1.504	1.516	1.536	1.577
	2	1.443	1.549	1.57	1.59
	3	1.505	1.523	1.538	1.586
	4	1.562	1.578	1.578	1.578
52529	1	1.492	1.498	1.555	1.601
	2	1.504	1.527	1.538	1.596
52533	1	1.481	1.49	1.577	1.607
	2	1.474	1.482	1.584	1.6
	3	1.478	1.481	1.579	1.598
	4	1.467	1.469	1.585	1.601
	5	1.476	1.498	1.575	1.578
53637	1	1.492	1.521	1.525	1.525
	2	1.494	1.523	1.533	1.533
	3	1.491	1.521	1.527	1.534
53640	1	1.522	1.525	1.537	1.579
	2	1.509	1.525	1.536	1.548
53641	1	1.501	1.524	1.548	1.553
	2	1.52	1.522	1.529	1.538
54093	1	1.501	1.524	1.548	1.553
	2	1.52	1.522	1.529	1.538
54094	1	1.456	1.531	1.618	1.636
	2	1.461	1.509	1.574	1.624
	3	1.476	1.551	1.561	1.63
	4	1.494	1.512	1.593	1.619
54095	1	1.475	1.482	1.605	1.612
	2	1.476	1.484	1.596	1.618
	3	1.465	1.481	1.576	1.597
	4	1.481	1.486	1.601	1.613
54096	1	1.476	1.495	1.61	1.61
	2	1.48	1.543	1.611	1.613
	3	1.474	1.49	1.571	1.607
	4	1.481	1.495	1.604	1.619
54098	1	1.473	1.551	1.551	1.558
54823	1	1.528	1.532	1.542	1.553
	2	1.534	1.535	1.541	1.549
	3	1.51	1.546	1.548	1.552
	4	1.512	1.544	1.55	1.55
	5	1.539	1.543	1.543	1.546
	6	1.53	1.544	1.55	1.551
54825	1	1.526	1.535	1.552	1.552
54826	1	1.527	1.539	1.552	1.552
54827	1	1.522	1.54	1.553	1.553
54828	1	1.522	1.534	1.552	1.552
54829	1	1.522	1.538	1.552	1.552
54839	1	1.533	1.533	1.533	1.533
54849	1	1.515	1.524	1.53	1.542
	2	1.528	1.532	1.534	1.535
54875	1	1.529	1.534	1.536	1.541
54876	1	1.532	1.535	1.539	1.541
55082	1	1.529	1.529	1.529	1.529
55273	1	1.524	1.524	1.533	1.535
55333	1	1.518	1.55	1.555	1.56
55952	1	1.499	1.505	1.535	1.61
	2	1.497	1.518	1.521	1.63
56291	1	1.548	1.55	1.563	1.563
56292	1	1.534	1.534	1.545	1.555
56293	1	1.53	1.534	1.535	1.577
56297	1	1.496	1.522	1.525	1.605
	2	1.486	1.523	1.526	1.594
	3	1.513	1.514	1.528	1.583
56298	1	1.459	1.545	1.556	1.574
	2	1.516	1.558	1.561	1.587
56656	1	1.513	1.531	1.532	1.534
	2	1.522	1.524	1.539	1.561
	3	1.536	1.541	1.549	1.561
	4	1.537	1.538	1.558	1.573
56812	1	1.487	1.514	1.579	1.579
56869	1	1.518	1.536	1.537	1.539
57130	1	1.516	1.516	1.517	1.536
	2	1.511	1.53	1.535	1.537
	3	1.513	1.515	1.52	1.546
59149	1	1.467	1.48	1.582	1.61
	2	1.478	1.483	1.603	1.611
	3	1.474	1.482	1.578	1.617
59243	1	1.504	1.52	1.521	1.622
	2	1.503	1.51	1.527	1.626
59249	1	1.524	1.533	1.535	1.554
	2	1.528	1.529	1.538	1.549
	3	1.525	1.534	1.548	1.567
59253	1	1.511	1.513	1.534	1.552
	2	1.515	1.517	1.545	1.55
59280	1	1.504	1.515	1.567	1.61
	2	1.508	1.518	1.529	1.596
59281	1	1.494	1.521	1.544	1.583
	2	1.512	1.515	1.556	1.586
	3	1.502	1.51	1.554	1.576
	4	1.51	1.523	1.547	1.587
	5	1.504	1.52	1.564	1.586
	6	1.509	1.511	1.542	1.598
	7	1.507	1.513	1.554	1.584
	8	1.505	1.512	1.549	1.572
59283	1	1.516	1.528	1.54	1.571
	2	1.511	1.512	1.561	1.579
	3	1.507	1.512	1.534	1.6
59290	1	1.5	1.554	1.554	1.554
	2	1.5	1.553	1.553	1.553
	3	1.509	1.551	1.551	1.551
	4	1.51	1.554	1.554	1.554
59291	1	1.515	1.518	1.528	1.561
59295	1	1.509	1.516	1.525	1.526
	2	1.516	1.52	1.524	1.527
59301	1	1.531	1.533	1.535	1.555
	2	1.537	1.537	1.538	1.553
59361	1	1.509	1.523	1.529	1.577
59364	1	1.508	1.508	1.508	1.574
59369	1	1.499	1.502	1.538	1.582
	2	1.51	1.542	1.585	1.597
	3	1.473	1.545	1.592	1.592
	4	1.497	1.533	1.533	1.562
59393	1	1.53	1.53	1.537	1.537
	2	1.509	1.535	1.539	1.546
59397	1	1.509	1.519	1.527	1.566
	2	1.505	1.517	1.522	1.547
	3	1.508	1.515	1.518	1.56
	4	1.52	1.522	1.526	1.558
59806	1	1.53	1.533	1.543	1.552
59836	1	1.49	1.491	1.605	1.611
	2	1.491	1.496	1.613	1.613
	3	1.489	1.49	1.606	1.606
	4	1.485	1.489	1.593	1.609
59846	1	1.465	1.474	1.574	1.596
	2	1.473	1.475	1.581	1.591
	3	1.465	1.468	1.583	1.594
	4	1.483	1.487	1.583	1.584
59852	1	1.491	1.5	1.589	1.595
	2	1.486	1.487	1.585	1.601
59857	1	1.523	1.524	1.538	1.541
59870	1	1.472	1.487	1.598	1.605
	2	1.477	1.487	1.587	1.596
	3	1.468	1.468	1.573	1.591
	4	1.468	1.469	1.568	1.608
59881	1	1.516	1.521	1.532	1.534
59928	1	1.509	1.529	1.532	1.537
59930	1	1.502	1.517	1.52	1.536
60069	1	1.481	1.481	1.614	1.614
	2	1.483	1.485	1.605	1.609
	3	1.478	1.492	1.599	1.601
	4	1.478	1.479	1.608	1.612
	5	1.478	1.478	1.602	1.602
60114	1	1.507	1.536	1.545	1.552
	2	1.516	1.517	1.536	1.569
	3	1.514	1.517	1.539	1.545
	4	1.529	1.53	1.535	1.538
60117	1	1.48	1.487	1.58	1.586
	2	1.488	1.488	1.574	1.58
	3	1.476	1.484	1.573	1.587
	4	1.48	1.481	1.584	1.591
60503	1	1.466	1.481	1.595	1.615
	2	1.472	1.473	1.586	1.592
	3	1.45	1.508	1.595	1.622
	4	1.485	1.491	1.585	1.596
	5	1.468	1.488	1.602	1.623
	6	1.491	1.499	1.583	1.608
	7	1.467	1.469	1.602	1.619
60508	1	1.497	1.497	1.594	1.594
	2	1.482	1.516	1.536	1.66
60522	1	1.535	1.543	1.543	1.56
60626	1	1.54	1.542	1.542	1.544
60836	1	1.509	1.509	1.567	1.567
	2	1.495	1.495	1.594	1.594
60839	1	1.491	1.504	1.51	1.652
	2	1.468	1.484	1.557	1.62
	3	1.436	1.485	1.571	1.606
	4	1.471	1.486	1.49	1.616
60841	1	1.501	1.512	1.522	1.62
	2	1.508	1.513	1.513	1.634
	3	1.476	1.495	1.582	1.586
60919	1	1.528	1.531	1.536	1.546
60948	1	1.52	1.539	1.556	1.556
	2	1.506	1.53	1.55	1.564
	3	1.529	1.534	1.541	1.544
61100	1	1.532	1.532	1.547	1.596
	2	1.486	1.486	1.555	1.559
	3	1.483	1.483	1.559	1.576
	4	1.511	1.511	1.538	1.549
61388	1	1.518	1.526	1.534	1.564
	2	1.508	1.516	1.554	1.558
61461	1	1.518	1.526	1.534	1.564
	2	1.508	1.516	1.554	1.558
61498	1	1.501	1.528	1.531	1.538
	2	1.506	1.524	1.527	1.536
61695	1	1.524	1.532	1.536	1.571
	2	1.535	1.544	1.556	1.556
61788	1	1.474	1.561	1.561	1.561
61809	1	1.515	1.516	1.53	1.606
	2	1.51	1.522	1.532	1.561
62028	1	1.505	1.513	1.549	1.561
	2	1.531	1.536	1.543	1.548
62147	1	1.474	1.494	1.604	1.617
62148	1	1.474	1.48	1.606	1.609
	2	1.479	1.483	1.599	1.607
	3	1.471	1.474	1.601	1.602
	4	1.475	1.486	1.592	1.599
62166	1	1.488	1.563	1.563	1.563
62171	1	1.514	1.514	1.529	1.529
62225	1	1.565	1.565	1.565	1.565
62233	1	1.444	1.53	1.539	1.569
	2	1.436	1.522	1.526	1.584
	3	1.444	1.523	1.523	1.573
	4	1.454	1.536	1.536	1.595
62234	1	1.486	1.528	1.546	1.635
	2	1.483	1.496	1.584	1.59
	3	1.492	1.521	1.553	1.61
62235	1	1.49	1.492	1.599	1.607
	2	1.473	1.481	1.604	1.61
	3	1.472	1.505	1.58	1.605
	4	1.477	1.481	1.608	1.609
62242	1	1.522	1.531	1.538	1.559
62245	1	1.524	1.537	1.537	1.54
62283	1	1.529	1.531	1.54	1.555
62320	1	1.515	1.52	1.529	1.557
	2	1.502	1.535	1.555	1.557
62333	1	1.504	1.529	1.538	1.541
62509	1	1.532	1.541	1.542	1.543
62514	1	1.473	1.482	1.585	1.619
	2	1.469	1.494	1.613	1.616
	3	1.483	1.5	1.602	1.602
	4	1.477	1.483	1.597	1.611
62572	1	1.478	1.486	1.606	1.619
	2	1.472	1.481	1.602	1.609
	3	1.467	1.488	1.606	1.613
62577	1	1.448	1.498	1.568	1.596
	2	1.44	1.507	1.554	1.603
	3	1.454	1.521	1.521	1.588
	4	1.45	1.529	1.529	1.557
62586	1	1.481	1.483	1.597	1.604
	2	1.475	1.481	1.602	1.607
	3	1.482	1.484	1.604	1.605
	4	1.484	1.487	1.606	1.611
62593	1	1.516	1.516	1.518	1.61
	2	1.486	1.486	1.567	1.593
	3	1.476	1.494	1.578	1.601
	4	1.514	1.521	1.541	1.632
62645	1	1.524	1.527	1.545	1.547
62674	1	1.525	1.53	1.533	1.601
	2	1.493	1.493	1.53	1.624
62680	1	1.52	1.537	1.545	1.58
	2	1.518	1.521	1.532	1.577
	3	1.53	1.537	1.54	1.554
62681	1	1.473	1.483	1.605	1.609
	2	1.472	1.48	1.616	1.617
	3	1.473	1.482	1.604	1.606
62700	1	1.478	1.48	1.609	1.61
	2	1.476	1.493	1.598	1.612
	3	1.472	1.476	1.628	1.631
	4	1.49	1.498	1.608	1.621
62742	1	1.5	1.529	1.531	1.62
	2	1.507	1.513	1.522	1.617
62752	1	1.471	1.49	1.598	1.613
	2	1.481	1.485	1.599	1.614
62756	1	1.479	1.482	1.615	1.621
	2	1.48	1.482	1.611	1.622
	3	1.479	1.479	1.611	1.62
62823	1	1.52	1.534	1.545	1.563
	2	1.525	1.538	1.539	1.542
62833	1	1.529	1.534	1.537	1.549
62835	1	1.475	1.479	1.62	1.63
	2	1.475	1.483	1.619	1.62
	3	1.48	1.485	1.611	1.612
	4	1.479	1.485	1.612	1.615
62836	1	1.48	1.485	1.545	1.613
	2	1.48	1.481	1.608	1.614
	3	1.477	1.481	1.612	1.626
	4	1.476	1.479	1.62	1.622
62837	1	1.487	1.487	1.617	1.619
	2	1.484	1.493	1.616	1.627
	3	1.484	1.484	1.626	1.627
	4	1.484	1.486	1.608	1.622
62838	1	1.472	1.483	1.604	1.609
	2	1.482	1.483	1.597	1.605
62839	1	1.469	1.49	1.606	1.608
	2	1.478	1.478	1.6	1.612
62880	1	1.49	1.499	1.592	1.595
	2	1.447	1.469	1.589	1.605
62910	1	1.479	1.488	1.61	1.611
	2	1.484	1.488	1.598	1.617
	3	1.48	1.481	1.603	1.617
	4	1.483	1.489	1.603	1.611
	5	1.468	1.489	1.595	1.615
	6	1.485	1.487	1.595	1.603
62962	1	1.526	1.535	1.544	1.564
62973	1	1.482	1.547	1.553	1.564
	2	1.497	1.522	1.543	1.561
	3	1.515	1.517	1.558	1.581
62977	1	1.497	1.497	1.521	1.604
63033	1	1.492	1.509	1.544	1.588
	2	1.492	1.493	1.559	1.601
63118	1	1.5	1.531	1.533	1.539
	2	1.491	1.5	1.528	1.613
	3	1.501	1.515	1.575	1.607
63119	1	1.517	1.517	1.523	1.523
	2	1.503	1.508	1.516	1.602
63136	1	1.47	1.471	1.599	1.614
	2	1.476	1.476	1.617	1.622
	3	1.473	1.476	1.609	1.609
63175	1	1.528	1.535	1.541	1.554
	2	1.472	1.502	1.531	1.553
	3	1.49	1.545	1.571	1.579
	4	1.5	1.538	1.549	1.568
	5	1.525	1.533	1.544	1.553
	6	1.511	1.541	1.572	1.582
63176	1	1.481	1.546	1.568	1.586
	2	1.536	1.542	1.549	1.585
	5	1.507	1.514	1.547	1.577
63247	1	1.534	1.542	1.543	1.547
63248	1	1.527	1.534	1.55	1.653
63258	1	1.516	1.516	1.534	1.534
	2	1.492	1.509	1.516	1.601
63261	1	1.528	1.532	1.544	1.547
	2	1.528	1.534	1.538	1.543
	3	1.508	1.536	1.545	1.546
	4	1.51	1.543	1.543	1.545
	5	1.525	1.535	1.536	1.542
	6	1.532	1.534	1.548	1.549
63500	1	1.469	1.5	1.589	1.593
	2	1.464	1.506	1.587	1.591
63546	1	1.509	1.513	1.535	1.541
	2	1.498	1.521	1.55	1.573
63700	1	1.519	1.528	1.542	1.552
	2	1.51	1.513	1.515	1.548
	3	1.503	1.537	1.563	1.587
63714	1	1.51	1.542	1.547	1.551
	2	1.503	1.547	1.547	1.555
64634	1	1.484	1.508	1.562	1.597
	2	1.49	1.498	1.57	1.597
64652	1	1.554	1.554	1.554	1.554
64663	1	1.482	1.495	1.595	1.606
	2	1.476	1.488	1.588	1.589
	3	1.467	1.488	1.588	1.611
	4	1.473	1.48	1.603	1.618
64669	1	1.484	1.493	1.553	1.603
	3	1.449	1.514	1.566	1.594
	4	1.478	1.481	1.552	1.579
	5	1.473	1.484	1.583	1.604
	6	1.502	1.509	1.597	1.606
	7	1.475	1.486	1.568	1.6
	8	1.476	1.479	1.584	1.593
	9	1.469	1.484	1.551	1.597
64760	1	1.533	1.539	1.545	1.545
64769	1	1.513	1.513	1.513	1.569
64849	1	1.526	1.526	1.532	1.532
	2	1.526	1.526	1.532	1.532
	3	1.512	1.523	1.554	1.564
65028	1	1.487	1.508	1.543	1.596
	2	1.49	1.505	1.53	1.599
65014	1	1.527	1.538	1.541	1.547
	2	1.521	1.529	1.532	1.579
	3	1.529	1.53	1.545	1.575
65050	1	1.518	1.541	1.541	1.568
65051	1	1.503	1.512	1.512	1.516
	3	1.484	1.515	1.528	1.549
65123	1	1.515	1.52	1.559	1.56
	2	1.518	1.534	1.549	1.553
	3	1.501	1.54	1.551	1.557
65131	1	1.524	1.535	1.54	1.542
	2	1.524	1.535	1.539	1.54
	3	1.525	1.532	1.534	1.538
65133	1	1.512	1.521	1.526	1.59
	2	1.489	1.507	1.56	1.591
65136	1	1.468	1.525	1.547	1.581
	2	1.465	1.538	1.559	1.579
	3	1.45	1.515	1.527	1.532
65137	1	1.464	1.524	1.536	1.581
	2	1.465	1.532	1.54	1.575
	3	1.464	1.519	1.522	1.527
65290	1	1.489	1.489	1.572	1.572
	2	1.472	1.49	1.581	1.62
	3	1.48	1.495	1.589	1.594
	4	1.473	1.475	1.58	1.597
	5	1.488	1.488	1.591	1.591
65331	1	1.474	1.497	1.594	1.619
	2	1.487	1.49	1.595	1.603
	3	1.483	1.486	1.605	1.609
65333	1	1.51	1.51	1.555	1.556
	2	1.518	1.525	1.565	1.565
65335	1	1.498	1.521	1.522	1.554
	2	1.5	1.51	1.559	1.6
65407	1	1.521	1.521	1.529	1.529
65442	1	1.516	1.52	1.564	1.568
	2	1.49	1.506	1.53	1.533
65474	1	1.477	1.491	1.594	1.6
65475	1	1.437	1.479	1.603	1.613
	2	1.473	1.48	1.594	1.597
65619	1	1.49	1.495	1.55	1.585
	2	1.493	1.512	1.536	1.59
65648	1	1.503	1.525	1.536	1.603
	2	1.514	1.525	1.535	1.589
65680	1	1.473	1.477	1.596	1.616
	2	1.479	1.479	1.603	1.606
65681	1	1.484	1.491	1.597	1.598
	2	1.471	1.495	1.594	1.61
	3	1.477	1.5	1.589	1.601
65686	1	1.497	1.53	1.534	1.592
65687	1	1.535	1.539	1.539	1.561
65703	1	1.499	1.5	1.505	1.571
	2	1.486	1.505	1.543	1.615
	3	1.488	1.508	1.558	1.586
	4	1.502	1.555	1.572	1.625
65704	1	1.519	1.536	1.557	1.58
	2	1.487	1.515	1.518	1.599
	3	1.487	1.5	1.59	1.603
	4	1.482	1.504	1.547	1.599
65721	1	1.487	1.498	1.6	1.61
	2	1.477	1.479	1.615	1.622
	3	1.475	1.498	1.603	1.611
65815	1	1.481	1.495	1.596	1.6
	2	1.482	1.494	1.587	1.588
	3	1.499	1.499	1.575	1.575
	4	1.489	1.489	1.592	1.592
	5	1.455	1.481	1.602	1.615
65944	1	1.473	1.491	1.59	1.609
	2	1.468	1.485	1.601	1.601
	3	1.482	1.489	1.584	1.599
	4	1.481	1.487	1.591	1.598
65946	1	1.484	1.486	1.592	1.596
	2	1.485	1.487	1.594	1.599
66144	1	1.505	1.516	1.527	1.544
66249	1	1.503	1.503	1.589	1.589
	2	1.516	1.519	1.589	1.612
66310	1	1.532	1.539	1.539	1.548
66320	1	1.484	1.488	1.584	1.587
	2	1.474	1.48	1.589	1.593
	3	1.48	1.481	1.607	1.611
	4	1.483	1.492	1.575	1.582
	5	1.47	1.485	1.597	1.61
	6	1.464	1.477	1.594	1.615
66355	1	1.54	1.548	1.548	1.551
66379	1	1.519	1.526	1.541	1.546
66453	1	1.462	1.535	1.535	1.621
66454	1	1.533	1.533	1.536	1.54
66455	1	1.525	1.525	1.533	1.533
66456	1	1.528	1.528	1.536	1.538
66523	1	1.521	1.538	1.545	1.545
	2	1.45	1.524	1.543	1.584
66570	1	1.519	1.542	1.544	1.551
	2	1.529	1.535	1.537	1.549
66831	1	1.524	1.524	1.524	1.575
66869	1	1.49	1.498	1.578	1.586
	2	1.471	1.487	1.597	1.598
	3	1.472	1.534	1.563	1.578
	4	1.464	1.472	1.594	1.609
66871	1	1.473	1.484	1.597	1.614
	2	1.474	1.491	1.586	1.598
	3	1.474	1.497	1.615	1.615
	4	1.478	1.481	1.564	1.613
66873	1	1.481	1.491	1.593	1.611
	2	1.483	1.49	1.588	1.606
66909	1	1.519	1.545	1.563	1.563
66979	1	1.513	1.522	1.531	1.547
	2	1.53	1.532	1.543	1.562
67036	1	1.526	1.532	1.544	1.553
67037	1	1.526	1.535	1.537	1.539
	2	1.529	1.537	1.538	1.546
67044	1	1.517	1.533	1.536	1.541
67091	1	1.524	1.524	1.53	1.53
67120	1	1.528	1.544	1.548	1.55
	2	1.531	1.537	1.539	1.544
67139	1	1.535	1.536	1.536	1.566
67221	1	1.514	1.514	1.533	1.534
67316	1	1.498	1.514	1.54	1.579
67431	1	1.508	1.513	1.532	1.566
67452	1	1.48	1.494	1.602	1.61
	2	1.477	1.48	1.611	1.612
	3	1.477	1.494	1.595	1.618
	4	1.481	1.498	1.602	1.609
67489	1	1.513	1.514	1.526	1.599
67490	1	1.506	1.507	1.562	1.569
67501	1	1.491	1.525	1.541	1.598
67508	1	1.498	1.564	1.567	1.567
	2	1.516	1.549	1.566	1.569
	3	1.516	1.534	1.565	1.566
67513	1	1.484	1.545	1.545	1.545
	2	1.531	1.531	1.541	1.541
67514	1	1.512	1.517	1.535	1.578
	2	1.489	1.518	1.532	1.59
	3	1.488	1.511	1.539	1.597
	4	1.477	1.509	1.519	1.624
67538	1	1.533	1.537	1.539	1.541
67539	1	1.515	1.539	1.549	1.557
	2	1.524	1.525	1.531	1.56
67540	1	1.452	1.542	1.553	1.57
	2	1.53	1.531	1.537	1.539
67596	1	1.518	1.534	1.536	1.544
	2	1.51	1.515	1.532	1.547
67959	1	1.524	1.536	1.542	1.544
	2	1.504	1.514	1.562	1.568
67960	1	1.52	1.525	1.534	1.553
	2	1.522	1.531	1.552	1.563
68102	1	1.479	1.494	1.612	1.616
	2	1.478	1.479	1.612	1.617
	3	1.476	1.488	1.608	1.613
68155	1	1.522	1.526	1.545	1.552
68170	1	1.535	1.535	1.535	1.537
68283	1	1.483	1.485	1.599	1.615
	2	1.452	1.478	1.58	1.587
	3	1.488	1.492	1.586	1.587
	4	1.485	1.488	1.591	1.604
68284	1	1.491	1.505	1.614	1.616
68352	1	1.526	1.541	1.541	1.541
68362	1	1.503	1.53	1.559	1.568
	2	1.509	1.534	1.55	1.563
68364	1	1.467	1.475	1.479	1.608
	3	1.467	1.48	1.596	1.601
68469	1	1.497	1.515	1.515	1.608
	2	1.495	1.512	1.521	1.594
	3	1.517	1.522	1.533	1.534
68510	1	1.51	1.51	1.526	1.593
	2	1.5	1.531	1.536	1.605
68518	1	1.471	1.49	1.603	1.61
	2	1.486	1.487	1.598	1.601
	3	1.485	1.486	1.603	1.612
68559	1	1.496	1.531	1.542	1.542
	2	1.519	1.531	1.531	1.54
68560	1	1.503	1.503	1.527	1.527
68564	1	1.515	1.525	1.53	1.559
	2	1.52	1.52	1.553	1.553
68706	1	1.501	1.506	1.528	1.531
	2	1.495	1.513	1.528	1.534
68861	1	1.509	1.542	1.55	1.553
	2	1.508	1.52	1.552	1.557
	3	1.51	1.542	1.546	1.56
68869	1	1.528	1.528	1.538	1.585
	2	1.51	1.548	1.569	1.599
	3	1.492	1.504	1.506	1.532
	4	1.511	1.523	1.544	1.567
68881	1	1.525	1.541	1.541	1.549
	2	1.535	1.537	1.539	1.543
68921	1	1.528	1.53	1.533	1.543
68926	1	1.496	1.515	1.554	1.576
68977	1	1.496	1.5	1.521	1.596
	2	1.494	1.514	1.52	1.609
68997	1	1.512	1.518	1.52	1.625
	2	1.504	1.512	1.527	1.645
69025	1	1.523	1.533	1.533	1.576
	2	1.515	1.538	1.538	1.562
	3	1.538	1.538	1.541	1.542
	4	1.52	1.534	1.534	1.535
69029	1	1.511	1.538	1.539	1.547
	2	1.533	1.538	1.542	1.555
69084	1	1.481	1.523	1.529	1.614
	2	1.499	1.513	1.527	1.609
	3	1.521	1.531	1.533	1.538
69088	1	1.508	1.516	1.517	1.589
	2	1.467	1.538	1.545	1.592
69103	1	1.504	1.513	1.533	1.596
	2	1.505	1.512	1.519	1.608
69116	1	1.491	1.505	1.525	1.621
	2	1.476	1.519	1.538	1.592
69117	1	1.449	1.491	1.494	1.589
	2	1.499	1.508	1.512	1.587
69146	1	1.534	1.534	1.534	1.534
69147	1	1.532	1.532	1.532	1.532
69148	1	1.542	1.542	1.542	1.542
69149	1	1.524	1.524	1.524	1.524
69160	1	1.532	1.532	1.545	1.545
	2	1.532	1.533	1.536	1.551
	3	1.532	1.534	1.555	1.555
69188	1	1.521	1.528	1.549	1.549
	2	1.511	1.531	1.531	1.533
	3	1.513	1.525	1.533	1.533
69197	1	1.501	1.514	1.52	1.606
	2	1.513	1.514	1.521	1.605
69214	1	1.512	1.556	1.556	1.556
69345	1	1.506	1.533	1.536	1.541
	2	1.513	1.528	1.535	1.544
	3	1.505	1.527	1.538	1.545
69421	1	1.497	1.529	1.529	1.537
	2	1.513	1.523	1.545	1.545
	3	1.507	1.522	1.551	1.551
69449	1	1.521	1.55	1.55	1.55
69450	1	1.541	1.549	1.549	1.549
69543	1	1.48	1.485	1.596	1.609
	2	1.482	1.486	1.596	1.598
69544	1	1.472	1.482	1.597	1.606
	2	1.471	1.479	1.6	1.608
	3	1.471	1.474	1.606	1.607
69545	1	1.481	1.487	1.595	1.601
	2	1.479	1.48	1.606	1.611
	3	1.483	1.486	1.601	1.608
69555	1	1.515	1.516	1.535	1.609
	2	1.484	1.499	1.516	1.603
	3	1.505	1.508	1.52	1.546
69560	1	1.476	1.491	1.582	1.59
	2	1.481	1.486	1.589	1.597
	3	1.474	1.481	1.586	1.588
69576	1	1.519	1.522	1.525	1.581
	2	1.494	1.523	1.529	1.603
69578	1	1.508	1.509	1.528	1.608
	2	1.514	1.519	1.528	1.61
69609	1	1.516	1.529	1.531	1.568
69671	1	1.521	1.521	1.545	1.561
	2	1.514	1.534	1.552	1.561
	3	1.533	1.537	1.54	1.554
69763	1	1.514	1.514	1.531	1.531
69766	1	1.529	1.529	1.538	1.538
69768	1	1.466	1.543	1.569	1.569
69785	1	1.492	1.498	1.594	1.6
	2	1.493	1.507	1.592	1.593
69792	1	1.536	1.542	1.544	1.566
	2	1.491	1.529	1.532	1.548
	3	1.518	1.542	1.557	1.564
	4	1.523	1.54	1.547	1.578
69796	1	1.563	1.563	1.563	1.563
	2	1.525	1.525	1.548	1.548
69797	1	1.504	1.517	1.535	1.571
	2	1.519	1.519	1.524	1.576
69967	1	1.537	1.537	1.547	1.549
70109	1	1.52	1.52	1.523	1.523
71051	1	1.521	1.533	1.535	1.536
	2	1.524	1.53	1.53	1.539
71129	1	1.482	1.513	1.528	1.594
	2	1.49	1.508	1.516	1.592
71308	1	1.482	1.513	1.528	1.594
	2	1.49	1.508	1.516	1.592
71326	1	1.525	1.525	1.528	1.528
71427	1	1.469	1.476	1.596	1.618
	2	1.451	1.552	1.555	1.561
	3	1.472	1.482	1.615	1.616
	4	1.458	1.553	1.555	1.559
	5	1.467	1.471	1.613	1.619
71571	1	1.528	1.528	1.556	1.556
	2	1.536	1.54	1.548	1.552
	3	1.518	1.526	1.531	1.54
71578	1	1.52	1.556	1.574	1.574
	2	1.526	1.54	1.54	1.603
71754	1	1.521	1.534	1.535	1.569
	2	1.51	1.525	1.545	1.568
71764	1	1.516	1.528	1.557	1.557
71778	1	1.522	1.526	1.55	1.551
	2	1.53	1.541	1.543	1.548
71877	1	1.495	1.51	1.535	1.599
	2	1.5	1.515	1.519	1.587
71901	1	1.506	1.552	1.554	1.584
71905	1	1.524	1.541	1.546	1.558
	2	1.529	1.531	1.541	1.55
71908	1	1.493	1.508	1.519	1.62
	2	1.504	1.507	1.522	1.62
71928	1	1.518	1.541	1.544	1.548
	2	1.521	1.53	1.536	1.536
71929	1	1.519	1.541	1.547	1.552
	2	1.524	1.533	1.535	1.545
71934	1	1.512	1.512	1.542	1.549
72001	1	1.544	1.544	1.546	1.554
72116	1	1.484	1.484	1.606	1.61
	2	1.48	1.495	1.615	1.621
	3	1.492	1.493	1.602	1.604
	4	1.476	1.495	1.618	1.621
72145	1	1.544	1.544	1.544	1.544
72146	1	1.541	1.541	1.541	1.541
72147	1	1.539	1.539	1.539	1.539
72302	1	1.474	1.514	1.565	1.584
	2	1.492	1.499	1.554	1.587
	3	1.478	1.501	1.569	1.585
	4	1.482	1.52	1.553	1.591
72339	1	1.514	1.534	1.544	1.59
	2	1.49	1.514	1.525	1.616
72362	1	1.484	1.525	1.527	1.61
	2	1.495	1.52	1.521	1.604
72388	1	1.499	1.547	1.56	1.565
	2	1.532	1.538	1.549	1.569
	3	1.524	1.539	1.549	1.554
72456	2	1.534	1.534	1.536	1.536
72458	1	1.514	1.515	1.558	1.559
	2	1.524	1.528	1.542	1.556
72462	1	1.468	1.483	1.596	1.602
	2	1.48	1.483	1.59	1.597
	3	1.479	1.481	1.592	1.595
	4	1.475	1.476	1.594	1.617
	5	1.479	1.483	1.596	1.597
	6	1.485	1.486	1.584	1.599
72463	1	1.482	1.488	1.59	1.603
	2	1.481	1.481	1.593	1.615
	3	1.481	1.487	1.599	1.605
	4	1.484	1.486	1.59	1.602
	5	1.476	1.479	1.597	1.615
	6	1.48	1.49	1.595	1.602
72464	1	1.475	1.482	1.611	1.616
	2	1.474	1.478	1.607	1.614
	3	1.471	1.48	1.606	1.608
72465	1	1.463	1.484	1.591	1.596
	2	1.468	1.485	1.595	1.597
72593	1	1.495	1.559	1.559	1.559
	2	1.526	1.549	1.549	1.549
	3	1.504	1.547	1.547	1.547
72682	1	1.478	1.522	1.548	1.639
	2	1.476	1.54	1.546	1.63
72714	1	1.513	1.525	1.525	1.602
	2	1.518	1.518	1.518	1.623
	3	1.51	1.51	1.521	1.524
	4	1.508	1.508	1.557	1.566
72717	1	1.51	1.514	1.514	1.514
72738	1	1.49	1.505	1.557	1.582
	2	1.499	1.501	1.559	1.599
72770	1	1.488	1.489	1.592	1.595
	2	1.46	1.494	1.574	1.589
	3	1.468	1.506	1.599	1.602
	4	1.478	1.483	1.578	1.588
72780	1	1.523	1.537	1.557	1.588
	2	1.525	1.538	1.545	1.559
	3	1.54	1.544	1.555	1.56
	4	1.525	1.559	1.561	1.578
72804	1	1.447	1.483	1.574	1.581
72862	1	1.517	1.519	1.529	1.561
72873	1	1.488	1.51	1.566	1.582
	2	1.513	1.533	1.557	1.563
72886	1	1.529	1.538	1.54	1.546
72982	1	1.482	1.503	1.566	1.617
72984	1	1.521	1.525	1.542	1.542
	2	1.518	1.518	1.52	1.54
	3	1.52	1.529	1.538	1.556
72985	1	1.502	1.506	1.512	1.632
	2	1.492	1.492	1.584	1.584
73129	1	1.47	1.479	1.612	1.616
	2	1.454	1.469	1.607	1.609
	3	1.482	1.484	1.614	1.639
	4	1.472	1.477	1.597	1.603
73242	1	1.479	1.484	1.606	1.608
	2	1.474	1.485	1.604	1.611
	3	1.474	1.484	1.595	1.604
	4	1.473	1.483	1.605	1.612
73492	1	1.503	1.529	1.543	1.575
	2	1.527	1.536	1.544	1.544
	3	1.504	1.521	1.523	1.593
73493	1	1.5	1.524	1.542	1.607
	2	1.506	1.512	1.537	1.58
	3	1.503	1.521	1.526	1.589
73684	1	1.504	1.539	1.54	1.565
73685	1	1.484	1.489	1.598	1.6
	2	1.484	1.485	1.6	1.61
	3	1.479	1.49	1.608	1.611
	4	1.467	1.49	1.586	1.61
	5	1.484	1.489	1.607	1.61
73704	1	1.523	1.541	1.541	1.541
73734	1	1.537	1.537	1.541	1.544
73820	1	1.523	1.53	1.55	1.551
	2	1.541	1.544	1.546	1.548
73824	1	1.511	1.546	1.548	1.553
	2	1.519	1.523	1.542	1.554
73837	1	1.51	1.545	1.567	1.576
	2	1.525	1.533	1.551	1.554
73866	1	1.488	1.517	1.519	1.61
	2	1.497	1.52	1.532	1.627
73869	1	1.524	1.537	1.543	1.552
	2	1.522	1.526	1.527	1.57
	3	1.517	1.537	1.548	1.553
73902	1	1.529	1.529	1.549	1.549
	2	1.532	1.533	1.538	1.545
73924	1	1.522	1.53	1.534	1.567
	2	1.503	1.532	1.532	1.599
	3	1.501	1.505	1.538	1.599
73925	1	1.526	1.529	1.545	1.56
	2	1.498	1.523	1.541	1.601
	3	1.506	1.508	1.53	1.601
73926	1	1.526	1.529	1.545	1.56
	2	1.498	1.523	1.541	1.601
	3	1.506	1.508	1.53	1.601
73975	1	1.501	1.518	1.539	1.572
	2	1.495	1.541	1.542	1.546
	3	1.482	1.521	1.54	1.546
	4	1.499	1.53	1.543	1.581
74034	1	1.498	1.517	1.542	1.603
	2	1.491	1.519	1.529	1.611
74035	1	1.474	1.492	1.582	1.591
	2	1.459	1.485	1.596	1.603
	3	1.468	1.489	1.583	1.601
74169	1	1.516	1.537	1.537	1.602
	2	1.506	1.508	1.569	1.569
74292	1	1.529	1.539	1.539	1.543
74293	1	1.501	1.522	1.526	1.613
	2	1.509	1.528	1.53	1.605
74415	1	1.537	1.543	1.543	1.544
74433	1	1.506	1.506	1.515	1.571
	2	1.441	1.491	1.565	1.568
	3	1.489	1.538	1.539	1.596
	4	1.502	1.521	1.554	1.561
74445	1	1.5	1.531	1.534	1.616
	2	1.503	1.512	1.53	1.587
74461	1	1.488	1.518	1.527	1.578
	2	1.511	1.518	1.518	1.592
	3	1.508	1.527	1.533	1.582
	4	1.521	1.526	1.55	1.579
74600	1	1.498	1.501	1.513	1.638
	2	1.488	1.506	1.506	1.627
74716	1	1.502	1.513	1.586	1.612
	2	1.5	1.517	1.574	1.611
	3	1.472	1.497	1.6	1.628
	4	1.49	1.497	1.587	1.607
	5	1.473	1.496	1.585	1.625
74726	1	1.517	1.517	1.581	1.581
	2	1.491	1.491	1.611	1.611
74727	1	1.481	1.488	1.571	1.588
	2	1.485	1.486	1.564	1.583
	3	1.483	1.49	1.563	1.589
	4	1.471	1.486	1.57	1.586
	5	1.486	1.488	1.571	1.584
	6	1.477	1.482	1.567	1.589
	7	1.471	1.483	1.572	1.585
	8	1.482	1.488	1.585	1.591
	9	1.48	1.48	1.564	1.595
74760	1	1.538	1.538	1.538	1.544
74860	1	1.486	1.495	1.572	1.583
	2	1.462	1.506	1.59	1.6
74876	1	1.505	1.516	1.516	1.588
	2	1.513	1.517	1.521	1.601
75076	1	1.47	1.488	1.595	1.601
	2	1.474	1.475	1.601	1.609
	3	1.476	1.492	1.605	1.609
	4	1.487	1.488	1.608	1.613
	5	1.48	1.484	1.604	1.615
	6	1.477	1.487	1.6	1.603
75078	1	1.529	1.541	1.542	1.556
	2	1.544	1.544	1.548	1.548
75110	1	1.526	1.542	1.543	1.544
	2	1.537	1.539	1.544	1.554
75111	1	1.455	1.554	1.558	1.569
	2	1.457	1.461	1.57	1.62
	3	1.456	1.475	1.574	1.582
	4	1.459	1.459	1.627	1.627
75125	1	1.523	1.527	1.541	1.554
	2	1.517	1.52	1.551	1.551
	3	1.52	1.529	1.544	1.562
	4	1.517	1.535	1.548	1.55
75131	1	1.533	1.533	1.536	1.54
75168	1	1.512	1.515	1.525	1.601
	2	1.53	1.548	1.549	1.559
	3	1.509	1.531	1.532	1.576
75171	1	1.47	1.509	1.509	1.627
75229	1	1.516	1.543	1.543	1.55
	2	1.523	1.53	1.532	1.552
75234	1	1.471	1.522	1.535	1.614
	2	1.516	1.522	1.537	1.542
	3	1.512	1.533	1.542	1.544
	4	1.501	1.532	1.533	1.554
	5	1.496	1.521	1.53	1.6
75235	1	1.517	1.517	1.53	1.53
75287	1	1.527	1.538	1.542	1.569
75347	1	1.516	1.535	1.535	1.547
	2	1.526	1.526	1.543	1.543
75350	1	1.486	1.486	1.608	1.615
	2	1.478	1.487	1.605	1.609
	3	1.48	1.499	1.597	1.601
75353	1	1.523	1.526	1.533	1.555
	2	1.5	1.516	1.518	1.623
	3	1.506	1.515	1.519	1.607
75387	1	1.517	1.526	1.564	1.564
75388	1	1.449	1.494	1.584	1.609
	2	1.483	1.517	1.586	1.62
	3	1.476	1.481	1.617	1.647
	4	1.478	1.487	1.602	1.608
	5	1.479	1.481	1.585	1.609
	6	1.466	1.483	1.597	1.61
75406	1	1.522	1.54	1.545	1.552
	2	1.532	1.538	1.538	1.551
75598	1	1.489	1.52	1.527	1.586
	2	1.508	1.515	1.54	1.623
75599	1	1.46	1.519	1.535	1.616
	2	1.495	1.511	1.534	1.584
75620	1	1.517	1.518	1.52	1.534
	2	1.528	1.534	1.535	1.54
	3	1.511	1.527	1.53	1.531
	4	1.489	1.508	1.529	1.541
75926	1	1.545	1.545	1.545	1.549
75982	1	1.536	1.537	1.538	1.54
76608	1	1.498	1.535	1.535	1.535
76610	1	1.536	1.537	1.538	1.546
	2	1.531	1.541	1.543	1.544
	3	1.539	1.545	1.552	1.554
76619	1	1.518	1.535	1.537	1.559
77095	1	1.542	1.545	1.545	1.545
77443	1	1.518	1.528	1.541	1.544
	2	1.52	1.53	1.534	1.546
	3	1.52	1.523	1.523	1.535
	4	1.501	1.53	1.531	1.54
77507	1	1.506	1.515	1.562	1.57
	2	1.493	1.532	1.544	1.549
	3	1.503	1.511	1.55	1.556
77638	1	1.489	1.531	1.531	1.537
	2	1.492	1.53	1.533	1.536
	3	1.499	1.527	1.534	1.575
	4	1.498	1.531	1.534	1.539
77656	1	1.539	1.543	1.545	1.545
77657	1	1.516	1.526	1.538	1.544
77658	1	1.503	1.522	1.55	1.559
	2	1.509	1.51	1.534	1.542
	3	1.518	1.527	1.543	1.549
	4	1.522	1.534	1.543	1.557
	5	1.512	1.518	1.531	1.586
	6	1.508	1.527	1.541	1.579
	7	1.487	1.533	1.541	1.566
	8	1.523	1.523	1.532	1.535
77672	1	1.523	1.53	1.537	1.565
77673	1	1.524	1.539	1.543	1.553
	2	1.532	1.532	1.538	1.543
	3	1.528	1.53	1.546	1.548
77717	1	1.517	1.517	1.529	1.549
	2	1.504	1.519	1.536	1.541
	3	1.529	1.532	1.533	1.547
77926	1	1.541	1.541	1.543	1.546
	2	1.523	1.532	1.549	1.583
	3	1.536	1.538	1.55	1.554
78032	1	1.515	1.525	1.532	1.535
	2	1.534	1.536	1.54	1.548
	3	1.491	1.52	1.572	1.575
	4	1.506	1.52	1.556	1.557
78344	1	1.529	1.534	1.537	1.552
	2	1.512	1.544	1.547	1.556
78362	1	1.503	1.516	1.535	1.564
	2	1.515	1.531	1.541	1.566
	3	1.517	1.53	1.539	1.579
78363	1	1.482	1.524	1.543	1.579
	2	1.514	1.526	1.538	1.572
	3	1.517	1.522	1.541	1.58
78418	1	1.511	1.531	1.54	1.552
	2	1.506	1.523	1.54	1.558
	3	1.516	1.533	1.536	1.54
78427	1	1.515	1.515	1.526	1.526
78510	1	1.493	1.521	1.536	1.616
	2	1.48	1.496	1.573	1.584
78511	1	1.491	1.531	1.542	1.602
	2	1.494	1.502	1.537	1.588
78657	1	1.504	1.513	1.519	1.589
	2	1.509	1.515	1.526	1.623
78658	1	1.486	1.512	1.538	1.612
	2	1.505	1.519	1.519	1.607
78659	1	1.501	1.512	1.521	1.622
	2	1.5	1.518	1.536	1.582
78840	1	1.526	1.526	1.539	1.545
	2	1.525	1.531	1.531	1.55
78919	1	1.509	1.514	1.522	1.605
	2	1.498	1.513	1.521	1.637
	3	1.493	1.501	1.517	1.624
	4	1.488	1.488	1.596	1.596
79018	1	1.519	1.521	1.537	1.554
	2	1.511	1.522	1.527	1.545
	3	1.531	1.532	1.536	1.562
79074	1	1.506	1.511	1.514	1.62
	2	1.489	1.49	1.566	1.584
	3	1.505	1.508	1.539	1.602
79136	1	1.526	1.534	1.534	1.534
	2	1.514	1.532	1.544	1.565
79140	1	1.526	1.528	1.538	1.55
	2	1.519	1.538	1.54	1.555
79159	1	1.504	1.506	1.541	1.544
79305	1	1.511	1.525	1.549	1.551
	2	1.519	1.527	1.545	1.554
79309	1	1.512	1.533	1.54	1.548
	2	1.522	1.534	1.537	1.546
	3	1.54	1.54	1.541	1.542
79312	1	1.499	1.516	1.517	1.642
	2	1.504	1.507	1.514	1.613
	3	1.5	1.527	1.53	1.588
	4	1.504	1.515	1.522	1.599
79315	1	1.533	1.538	1.539	1.541
	2	1.489	1.544	1.544	1.601
79321	1	1.463	1.519	1.537	1.562
79382	1	1.516	1.529	1.536	1.553
	2	1.498	1.533	1.536	1.549
	3	1.523	1.523	1.53	1.53
79417	1	1.533	1.533	1.557	1.557
	2	1.521	1.526	1.527	1.59
79468	1	1.519	1.519	1.544	1.544
	2	1.504	1.513	1.545	1.593
79476	1	1.503	1.542	1.547	1.55
	2	1.515	1.525	1.542	1.559
79517	1	1.494	1.522	1.523	1.536
	2	1.489	1.525	1.547	1.552
79525	1	1.516	1.526	1.54	1.567
79526	1	1.534	1.536	1.537	1.539
	2	1.531	1.536	1.539	1.539
79533	1	1.532	1.532	1.559	1.559
	2	1.518	1.531	1.537	1.601
79681	1	1.518	1.518	1.518	1.518
79700	1	1.524	1.526	1.529	1.538
75702	1	1.513	1.524	1.549	1.578
79747	1	1.523	1.537	1.541	1.553
79748	1	1.53	1.535	1.539	1.546
79749	1	1.53	1.532	1.538	1.547
79750	1	1.527	1.536	1.538	1.547
79751	1	1.533	1.535	1.538	1.541
79752	1	1.53	1.54	1.542	1.545
79753	1	1.531	1.533	1.538	1.551
79754	1	1.54	1.54	1.54	1.54
79755	1	1.536	1.536	1.536	1.536
79756	1	1.537	1.537	1.537	1.537
79757	1	1.532	1.532	1.532	1.532
79758	1	1.536	1.536	1.536	1.536
79760	1	1.532	1.532	1.532	1.532
79761	1	1.534	1.534	1.534	1.534
79784	1	1.493	1.543	1.55	1.554
79855	1	1.526	1.533	1.542	1.544
79857	1	1.534	1.535	1.539	1.541
79870	1	1.486	1.519	1.524	1.54
79916	1	1.486	1.534	1.534	1.613
	2	1.479	1.529	1.529	1.631
80106	1	1.499	1.529	1.532	1.534
	2	1.513	1.523	1.525	1.535
	3	1.528	1.528	1.529	1.532
80114	1	1.469	1.485	1.591	1.602
	2	1.482	1.485	1.582	1.603
80167	1	1.517	1.519	1.577	1.579
	2	1.499	1.541	1.545	1.548
80310	1	1.508	1.526	1.545	1.549
80311	1	1.523	1.533	1.545	1.559
80321	1	1.511	1.513	1.515	1.593
	2	1.505	1.506	1.545	1.601
80322	1	1.509	1.523	1.527	1.603
	2	1.505	1.518	1.527	1.594
80443	1	1.548	1.548	1.548	1.548
80551	1	1.503	1.507	1.516	1.602
	2	1.509	1.515	1.521	1.602
80596	1	1.501	1.524	1.537	1.572
80605	1	1.494	1.514	1.526	1.546
	2	1.492	1.522	1.528	1.538
	3	1.503	1.531	1.545	1.55
80613	1	1.513	1.534	1.534	1.555
80620	1	1.474	1.478	1.607	1.608
	2	1.479	1.479	1.597	1.599
80653	1	1.512	1.522	1.537	1.553
	2	1.5	1.524	1.543	1.576
80659	1	1.515	1.515	1.55	1.55
80806	1	1.535	1.535	1.535	1.535
80807	1	1.483	1.503	1.584	1.602
	2	1.475	1.493	1.605	1.611
81079	1	1.512	1.528	1.534	1.534
	2	1.511	1.526	1.547	1.547
81116	1	1.539	1.541	1.547	1.555
81226	1	1.518	1.528	1.534	1.566
81250	1	1.519	1.542	1.543	1.549
	2	1.526	1.537	1.539	1.551
81251	1	1.527	1.543	1.545	1.549
	2	1.53	1.531	1.539	1.555
81271	1	1.524	1.529	1.529	1.566
81313	1	1.547	1.55	1.553	1.56
81418	1	1.509	1.534	1.549	1.553
	2	1.522	1.529	1.547	1.579
81419	1	1.514	1.541	1.547	1.547
	2	1.539	1.541	1.546	1.546
81420	1	1.526	1.544	1.549	1.55
	2	1.534	1.541	1.541	1.547
81421	1	1.523	1.539	1.549	1.561
	2	1.534	1.535	1.536	1.543
81438	1	1.525	1.541	1.543	1.553
	2	1.53	1.533	1.539	1.543
81574	1	1.455	1.504	1.582	1.6
	2	1.463	1.506	1.585	1.588
81575	1	1.449	1.509	1.58	1.594
	2	1.455	1.5	1.589	1.596
81916	1	1.523	1.523	1.539	1.539
	2	1.511	1.536	1.54	1.542
82141	1	1.522	1.528	1.542	1.553
	2	1.538	1.538	1.538	1.549
82205	1	1.507	1.518	1.551	1.551
	2	1.505	1.525	1.537	1.556
	3	1.515	1.515	1.529	1.544
82248	1	1.52	1.524	1.558	1.561
	2	1.505	1.53	1.535	1.539
	3	1.549	1.549	1.565	1.565
82249	1	1.511	1.513	1.543	1.544
	2	1.508	1.517	1.53	1.54
82250	1	1.51	1.516	1.543	1.547
	2	1.502	1.523	1.524	1.533
82401	1	1.513	1.514	1.521	1.557
	2	1.501	1.527	1.53	1.541
	3	1.511	1.522	1.525	1.551
	4	1.509	1.524	1.531	1.55
	5	1.516	1.517	1.521	1.56
	6	1.51	1.525	1.528	1.568
82403	1	1.484	1.513	1.568	1.593
	2	1.483	1.502	1.551	1.591
82685	1	1.522	1.522	1.525	1.534
	2	1.495	1.526	1.526	1.555
82713	1	1.519	1.536	1.557	1.56
	2	1.52	1.535	1.558	1.567
	3	1.498	1.502	1.529	1.641
	4	1.502	1.515	1.516	1.629
82714	1	1.471	1.492	1.591	1.597
	2	1.468	1.478	1.593	1.621
	3	1.475	1.482	1.591	1.591
	4	1.483	1.491	1.58	1.58
82715	1	1.465	1.475	1.583	1.593
	2	1.475	1.476	1.591	1.591
	3	1.473	1.483	1.584	1.584
	4	1.462	1.478	1.56	1.56
82716	1	1.474	1.481	1.588	1.601
	2	1.476	1.477	1.584	1.604
	3	1.477	1.485	1.587	1.587
	4	1.487	1.49	1.567	1.567
82717	1	1.468	1.476	1.576	1.606
	2	1.468	1.484	1.582	1.59
	3	1.465	1.477	1.581	1.581
	4	1.482	1.485	1.566	1.566
82729	1	1.489	1.49	1.572	1.588
	2	1.48	1.497	1.573	1.58
	3	1.48	1.486	1.578	1.584
	4	1.479	1.485	1.574	1.58
	5	1.482	1.492	1.572	1.576
	6	1.475	1.494	1.567	1.602
	7	1.476	1.488	1.576	1.588
	8	1.48	1.489	1.571	1.59
	9	1.484	1.491	1.583	1.592
82752	1	1.524	1.524	1.538	1.556
82753	1	1.525	1.534	1.539	1.544
	2	1.528	1.54	1.546	1.547
	3	1.538	1.546	1.552	1.553
	4	1.521	1.522	1.543	1.543
82766	1	1.521	1.532	1.541	1.545
[truncated: 1,651 more rows]
