# Supplementary material for: Bond-length distributions for ions bonded to oxygen: results for the non-metals and discussion of lone-pair stereoactivity and the polymerization of PO4
Source: Acta Crystallogr B Struct Sci Cryst Eng Mater. 2018 Jan 13;74(Pt 1):79–96. doi: 10.1107/S2052520617017541 (PMC5798399; doi:10.1107/S2052520617017541)
Supplement: Supplementary file 14 [file b-74-00079-sup14.txt]

ICSD_#	Ion_#	Bond 1	Bond 2	Bond 3
1626	1	1.508	1.508	1.508
1713	1	1.509	1.51	1.515
	2	1.509	1.524	1.533
	3	1.5	1.522	1.523
	4	1.523	1.524	1.533
8025	1	1.531	1.533	1.545
14029	1	1.529	1.53	1.544
14190	1	1.533	1.54	1.555
15554	1	1.504	1.52	1.559
23117	1	1.527	1.534	1.54
26556	1	1.529	1.537	1.546
	2	1.534	1.541	1.544
29238	1	1.486	1.547	1.574
	2	1.489	1.532	1.556
35360	1	1.494	1.536	1.536
35767	1	1.529	1.535	1.539
48112	1	1.528	1.528	1.528
60762	1	1.515	1.515	1.515
61209	1	1.535	1.536	1.54
	2	1.517	1.519	1.552
61211	1	1.528	1.529	1.541
	2	1.504	1.531	1.552
61213	1	1.526	1.53	1.533
	2	1.504	1.526	1.55
62641	1	1.528	1.538	1.552
	2	1.539	1.543	1.545
200780	1	1.515	1.531	1.531
240683	1	1.533	1.533	1.533
249138	1	1.519	1.529	1.529
249139	1	1.52	1.522	1.533
