# Supplementary material for: Bond-length distributions for ions bonded to oxygen: results for the non-metals and discussion of lone-pair stereoactivity and the polymerization of PO4
Source: Acta Crystallogr B Struct Sci Cryst Eng Mater. 2018 Jan 13;74(Pt 1):79–96. doi: 10.1107/S2052520617017541 (PMC5798399; doi:10.1107/S2052520617017541)
Supplement: Supplementary file 15 [file b-74-00079-sup15.txt]

ICSD_#	Ion_#	Bond 1	Bond 2	Bond 3	Bond 4
6	1	1.462	1.465	1.489	1.489
58	1	1.47	1.472	1.474	1.477
341	1	1.46	1.466	1.485	1.495
346	1	1.441	1.443	1.467	1.574
	2	1.438	1.444	1.475	1.565
435	1	1.425	1.484	1.495	1.502
	2	1.434	1.475	1.494	1.563
	3	1.431	1.434	1.462	1.553
613	1	1.47	1.479	1.491	1.491
653	1	1.47	1.476	1.485	1.485
663	1	1.468	1.472	1.48	1.483
984	1	1.447	1.464	1.476	1.476
	2	1.466	1.466	1.48	1.48
1100	1	1.449	1.479	1.488	1.491
	2	1.468	1.468	1.473	1.48
1324	1	1.449	1.462	1.489	1.491
1339	1	1.458	1.48	1.488	1.49
1438	1	1.445	1.455	1.488	1.49
	2	1.444	1.449	1.49	1.502
	3	1.445	1.466	1.483	1.497
	4	1.445	1.455	1.487	1.499
	5	1.439	1.449	1.479	1.491
	6	1.441	1.451	1.488	1.492
1519	1	1.448	1.451	1.454	1.517
1802	3	1.463	1.463	1.475	1.481
1915	1	1.466	1.476	1.479	1.503
1956	1	1.474	1.474	1.475	1.475
1983	1	1.438	1.438	1.444	1.569
2234	1	1.439	1.455	1.477	1.481
2263	1	1.409	1.476	1.486	1.521
	2	1.417	1.478	1.488	1.537
2476	1	1.456	1.476	1.478	1.502
	2	1.451	1.454	1.49	1.503
2571	1	1.435	1.475	1.484	1.486
	2	1.433	1.464	1.484	1.497
4299	1	1.447	1.449	1.511	1.517
	2	1.441	1.458	1.506	1.506
4300	1	1.421	1.436	1.535	1.536
	2	1.411	1.43	1.533	1.543
4308	1	1.468	1.468	1.471	1.484
4309	1	1.461	1.465	1.474	1.479
4311	1	1.452	1.454	1.461	1.472
8060	1	1.44	1.443	1.496	1.501
8103	1	1.458	1.459	1.461	1.5
8119	1	1.448	1.448	1.48	1.489
8225	1	1.465	1.467	1.47	1.473
9651	1	1.468	1.469	1.471	1.479
	2	1.449	1.466	1.477	1.486
10101	1	1.473	1.475	1.482	1.489
10433	1	1.465	1.469	1.47	1.499
10451	1	1.456	1.482	1.482	1.496
12103	1	1.451	1.459	1.465	1.537
12106	1	1.451	1.493	1.493	1.493
12107	1	1.459	1.486	1.486	1.486
14003	1	1.441	1.461	1.484	1.512
	2	1.447	1.45	1.494	1.511
	3	1.445	1.449	1.49	1.509
14038	1	1.469	1.479	1.479	1.48
	2	1.469	1.474	1.476	1.485
	3	1.468	1.476	1.483	1.496
	4	1.46	1.47	1.471	1.484
14054	1	1.433	1.443	1.514	1.514
14068	1	1.45	1.451	1.489	1.49
14193	1	1.431	1.443	1.483	1.493
	2	1.442	1.446	1.467	1.477
	3	1.447	1.455	1.468	1.513
	4	1.407	1.431	1.451	1.466
	5	1.437	1.45	1.496	1.505
	6	1.446	1.447	1.485	1.494
15265	1	1.461	1.466	1.474	1.487
15778	1	1.47	1.487	1.493	1.5
15930	1	1.472	1.474	1.48	1.482
16378	1	1.457	1.472	1.474	1.49
16418	1	1.438	1.449	1.481	1.497
	2	1.437	1.446	1.472	1.494
	3	1.44	1.444	1.473	1.485
16431	1	1.452	1.484	1.491	1.503
16432	1	1.46	1.47	1.477	1.498
16465	1	1.443	1.461	1.488	1.497
17051	1	1.46	1.478	1.478	1.478
	2	1.44	1.482	1.482	1.482
17071	1	1.459	1.459	1.479	1.487
20169	1	1.483	1.483	1.483	1.483
20220	1	1.447	1.454	1.477	1.479
20222	1	1.448	1.475	1.501	1.528
	2	1.438	1.451	1.505	1.535
	3	1.446	1.449	1.455	1.476
20352	1	1.461	1.465	1.474	1.493
	2	1.455	1.471	1.474	1.48
20354	1	1.4	1.42	1.528	1.551
	2	1.419	1.43	1.485	1.52
20413	1	1.463	1.468	1.468	1.468
20524	1	1.431	1.473	1.484	1.484
	2	1.439	1.439	1.472	1.489
20526	1	1.461	1.469	1.475	1.519
	2	1.433	1.439	1.498	1.516
20657	1	1.471	1.473	1.477	1.484
20714	1	1.43	1.432	1.536	1.548
	2	1.447	1.461	1.543	1.554
20729	1	1.458	1.468	1.477	1.492
20730	1	1.428	1.43	1.488	1.534
	2	1.419	1.429	1.488	1.546
20840	1	1.466	1.483	1.492	1.492
	2	1.459	1.462	1.474	1.53
	3	1.437	1.459	1.471	1.508
20884	1	1.458	1.458	1.462	1.462
20895	1	1.448	1.448	1.452	1.474
	2	1.455	1.476	1.476	1.481
20896	1	1.46	1.469	1.477	1.479
20937	1	1.429	1.482	1.483	1.507
22364	1	1.459	1.459	1.5	1.506
22368	1	1.463	1.465	1.465	1.468
23308	1	1.459	1.471	1.486	1.486
24377	1	1.422	1.444	1.507	1.507
24400	1	1.446	1.474	1.481	1.482
	2	1.472	1.472	1.475	1.475
26018	1	1.47	1.47	1.47	1.478
26337	1	1.453	1.461	1.468	1.478
26355	1	1.434	1.475	1.483	1.488
	2	1.427	1.444	1.48	1.525
	3	1.455	1.474	1.509	1.53
	4	1.406	1.475	1.486	1.52
26438	1	1.447	1.455	1.461	1.474
26534	1	1.452	1.453	1.457	1.524
26545	1	1.471	1.471	1.471	1.471
26559	1	1.47	1.475	1.479	1.498
	2	1.462	1.473	1.475	1.501
27188	1	1.43	1.441	1.465	1.466
27222	1	1.448	1.468	1.481	1.502
28056	1	1.479	1.479	1.479	1.479
28259	1	1.446	1.447	1.458	1.578
30724	1	1.468	1.469	1.473	1.497
30747	1	1.449	1.462	1.462	1.462
30748	1	1.456	1.464	1.464	1.464
30992	1	1.43	1.43	1.445	1.493
30999	1	1.457	1.482	1.484	1.488
31145	1	1.47	1.472	1.472	1.478
	2	1.468	1.473	1.475	1.475
	3	1.47	1.473	1.473	1.473
	4	1.472	1.473	1.473	1.477
	5	1.457	1.468	1.468	1.468
	6	1.471	1.473	1.473	1.476
31195	1	1.454	1.477	1.481	1.481
31244	1	1.457	1.484	1.484	1.484
31247	1	1.467	1.473	1.473	1.473
31248	1	1.464	1.464	1.491	1.491
31301	1	1.447	1.459	1.464	1.493
	2	1.461	1.461	1.469	1.469
31341	1	1.464	1.466	1.466	1.472
	2	1.46	1.465	1.469	1.473
	3	1.462	1.466	1.469	1.469
32581	1	1.441	1.441	1.514	1.514
32586	1	1.406	1.428	1.543	1.544
	2	1.409	1.421	1.548	1.555
	3	1.42	1.421	1.532	1.542
32620	1	1.466	1.476	1.481	1.498
33736	1	1.458	1.458	1.496	1.496
33737	1	1.455	1.455	1.495	1.495
33886	1	1.447	1.449	1.457	1.546
	2	1.438	1.447	1.448	1.553
34053	1	1.456	1.466	1.477	1.485
34191	1	1.459	1.46	1.461	1.509
	2	1.462	1.462	1.465	1.465
35101	1	1.448	1.466	1.472	1.487
35147	1	1.429	1.437	1.477	1.555
35188	1	1.443	1.476	1.477	1.486
35199	1	1.433	1.439	1.482	1.56
35358	1	1.459	1.463	1.48	1.481
	2	1.448	1.46	1.512	1.519
35624	1	1.453	1.46	1.475	1.512
36038	1	1.443	1.459	1.459	1.459
36299	1	1.464	1.471	1.477	1.479
	2	1.425	1.469	1.487	1.488
36327	1	1.446	1.452	1.458	1.569
	2	1.427	1.438	1.458	1.552
36515	1	1.46	1.462	1.464	1.467
	2	1.456	1.475	1.477	1.479
36581	1	1.455	1.455	1.458	1.533
36585	1	1.47	1.47	1.47	1.47
37054	1	1.442	1.459	1.505	1.506
	2	1.45	1.466	1.523	1.537
37074	1	1.443	1.451	1.475	1.529
	2	1.457	1.462	1.498	1.535
	3	1.439	1.449	1.504	1.528
	4	1.458	1.462	1.494	1.536
37328	1	1.436	1.469	1.482	1.484
	2	1.433	1.466	1.47	1.473
38019	1	1.463	1.481	1.488	1.499
	2	1.467	1.48	1.508	1.531
	3	1.462	1.485	1.486	1.49
	4	1.464	1.474	1.487	1.498
38304	1	1.458	1.461	1.469	1.479
	2	1.467	1.467	1.468	1.475
39244	1	1.456	1.471	1.473	1.492
	2	1.47	1.471	1.473	1.484
	3	1.46	1.467	1.483	1.485
	4	1.476	1.476	1.482	1.482
	5	1.467	1.469	1.469	1.474
39321	1	1.416	1.451	1.485	1.552
	2	1.441	1.471	1.543	1.547
39412	2	1.445	1.449	1.487	1.519
	3	1.435	1.442	1.454	1.51
39413	1	1.457	1.48	1.48	1.485
39419	1	1.46	1.461	1.472	1.482
39446	1	1.44	1.448	1.453	1.467
	2	1.456	1.473	1.482	1.493
	4	1.445	1.463	1.482	1.488
	5	1.439	1.453	1.465	1.497
	6	1.442	1.473	1.497	1.497
39447	2	1.463	1.467	1.494	1.495
	3	1.444	1.461	1.465	1.498
39448	1	1.46	1.461	1.477	1.507
	2	1.445	1.468	1.47	1.492
39455	1	1.392	1.45	1.466	1.498
39460	1	1.439	1.44	1.476	1.48
	2	1.408	1.433	1.496	1.587
39549	1	1.434	1.435	1.462	1.462
	2	1.428	1.473	1.502	1.502
39550	1	1.45	1.478	1.487	1.502
	2	1.469	1.471	1.481	1.488
	3	1.458	1.468	1.485	1.502
39649	1	1.486	1.486	1.486	1.522
39657	2	1.405	1.493	1.493	1.502
39684	1	1.472	1.472	1.475	1.475
39881	1	1.473	1.476	1.482	1.504
40043	1	1.472	1.472	1.473	1.473
40420	1	1.438	1.484	1.488	1.489
	2	1.445	1.459	1.49	1.497
	3	1.434	1.482	1.484	1.493
	4	1.446	1.472	1.484	1.496
	5	1.448	1.476	1.484	1.49
40987	1	1.458	1.466	1.467	1.476
40989	1	1.47	1.471	1.474	1.476
	2	1.463	1.469	1.469	1.472
	3	1.467	1.468	1.472	1.481
40990	1	1.456	1.465	1.468	1.468
40991	1	1.418	1.466	1.48	1.485
41339	1	1.459	1.475	1.481	1.486
41340	1	1.458	1.475	1.478	1.478
41341	1	1.454	1.474	1.476	1.477
41342	1	1.457	1.476	1.476	1.478
41343	1	1.455	1.475	1.477	1.478
41344	1	1.403	1.406	1.518	1.578
41562	1	1.476	1.477	1.477	1.478
41708	1	1.446	1.447	1.453	1.512
48002	1	1.468	1.473	1.473	1.485
48204	3	1.464	1.467	1.474	1.485
49764	1	1.467	1.467	1.467	1.488
50577	2	1.468	1.472	1.476	1.476
50582	1	1.46	1.476	1.476	1.481
51116	2	1.437	1.437	1.45	1.53
51501	1	1.437	1.476	1.476	1.488
	2	1.443	1.45	1.485	1.501
51751	1	1.455	1.456	1.494	1.495
	2	1.455	1.458	1.471	1.505
	3	1.45	1.457	1.463	1.495
	4	1.46	1.46	1.474	1.491
51913	1	1.453	1.457	1.458	1.514
53595	1	1.462	1.467	1.478	1.488
54147	1	1.461	1.472	1.48	1.484
54153	1	1.45	1.454	1.485	1.559
55318	1	1.463	1.481	1.481	1.481
55324	1	1.473	1.48	1.481	1.482
55328	1	1.473	1.477	1.479	1.485
55330	1	1.468	1.478	1.478	1.493
55332	1	1.45	1.46	1.489	1.5
56910	1	1.464	1.471	1.471	1.477
59388	1	1.457	1.463	1.479	1.479
	2	1.467	1.467	1.478	1.479
59922	1	1.455	1.459	1.473	1.495
59944	1	1.461	1.466	1.466	1.48
60050	1	1.453	1.461	1.466	1.536
61115	1	1.438	1.474	1.481	1.49
61433	1	1.456	1.491	1.492	1.493
	2	1.461	1.476	1.49	1.494
	3	1.448	1.464	1.487	1.541
	4	1.44	1.44	1.486	1.486
	5	1.424	1.462	1.482	1.487
61493	1	1.45	1.474	1.483	1.485
61513	1	1.453	1.456	1.491	1.491
62089	1	1.464	1.476	1.477	1.479
62325	1	1.441	1.448	1.453	1.556
62341	1	1.454	1.465	1.465	1.487
	2	1.469	1.47	1.473	1.476
62414	1	1.449	1.483	1.491	1.491
62416	1	1.448	1.484	1.493	1.493
62418	1	1.447	1.48	1.495	1.495
62494	1	1.43	1.448	1.459	1.562
	2	1.435	1.443	1.447	1.563
62496	1	1.435	1.462	1.47	1.544
	2	1.432	1.438	1.472	1.565
62588	1	1.461	1.468	1.477	1.487
	2	1.457	1.473	1.477	1.482
62589	1	1.455	1.471	1.487	1.499
	2	1.465	1.468	1.472	1.492
62632	1	1.465	1.469	1.469	1.479
	2	1.464	1.471	1.479	1.488
	3	1.455	1.472	1.476	1.476
	4	1.471	1.473	1.478	1.484
62753	1	1.474	1.476	1.478	1.486
62949	1	1.446	1.469	1.473	1.504
	2	1.462	1.475	1.483	1.519
	3	1.462	1.47	1.482	1.505
	4	1.417	1.467	1.487	1.514
	5	1.44	1.449	1.496	1.532
62985	1	1.459	1.466	1.488	1.497
62991	1	1.458	1.474	1.48	1.481
62992	1	1.458	1.478	1.481	1.482
63025	1	1.456	1.472	1.476	1.477
63026	1	1.459	1.477	1.479	1.479
63027	1	1.462	1.47	1.478	1.481
63053	1	1.424	1.441	1.445	1.541
	2	1.413	1.425	1.465	1.56
63205	1	1.442	1.48	1.481	1.514
	2	1.432	1.473	1.479	1.489
	3	1.431	1.484	1.485	1.504
	4	1.429	1.443	1.515	1.516
	5	1.451	1.451	1.483	1.51
	6	1.433	1.471	1.489	1.498
63418	1	1.449	1.45	1.472	1.555
63504	1	1.443	1.462	1.484	1.488
	2	1.455	1.467	1.475	1.481
64684	1	1.448	1.455	1.48	1.498
65018	1	1.455	1.47	1.474	1.48
65025	1	1.451	1.451	1.477	1.477
	2	1.449	1.473	1.477	1.481
65135	1	1.457	1.474	1.474	1.482
65436	1	1.449	1.485	1.493	1.493
65615	1	1.454	1.462	1.462	1.505
65620	1	1.436	1.462	1.494	1.505
	2	1.432	1.467	1.485	1.505
65979	1	1.466	1.467	1.477	1.478
66021	1	1.444	1.47	1.483	1.518
	2	1.461	1.462	1.478	1.486
	3	1.454	1.465	1.493	1.504
	4	1.437	1.452	1.489	1.52
	5	1.463	1.47	1.477	1.479
	6	1.443	1.492	1.496	1.497
	7	1.432	1.491	1.498	1.512
	8	1.417	1.461	1.491	1.51
	9	1.445	1.46	1.509	1.519
	10	1.442	1.476	1.496	1.497
	11	1.442	1.456	1.464	1.519
	12	1.411	1.439	1.494	1.497
66022	1	1.442	1.462	1.506	1.507
66309	1	1.443	1.464	1.486	1.504
	2	1.446	1.466	1.477	1.5
66696	1	1.467	1.484	1.486	1.488
66722	1	1.446	1.446	1.459	1.542
6690	1	1.461	1.473	1.477	1.48
66991	1	1.443	1.463	1.481	1.481
67481	1	1.465	1.466	1.476	1.479
	2	1.458	1.464	1.467	1.467
67674	1	1.419	1.476	1.483	1.539
	2	1.41	1.48	1.485	1.551
	3	1.418	1.448	1.492	1.496
	4	1.425	1.445	1.5	1.508
	5	1.456	1.461	1.464	1.493
	6	1.456	1.47	1.47	1.488
68005	1	1.461	1.478	1.482	1.484
	2	1.454	1.467	1.474	1.515
	3	1.457	1.457	1.489	1.5
68006	1	1.443	1.462	1.492	1.503
	2	1.462	1.465	1.466	1.495
	3	1.455	1.464	1.467	1.483
68173	1	1.463	1.484	1.49	1.49
68184	1	1.453	1.473	1.485	1.495
68321	1	1.452	1.474	1.488	1.488
68345	1	1.467	1.467	1.478	1.478
68352	1	1.462	1.51	1.51	1.51
68508	1	1.424	1.446	1.451	1.556
	2	1.408	1.441	1.448	1.524
	3	1.451	1.463	1.463	1.489
	4	1.421	1.428	1.458	1.565
68515	1	1.468	1.471	1.492	1.495
	2	1.462	1.463	1.485	1.486
	3	1.459	1.462	1.483	1.488
68685	1	1.443	1.456	1.513	1.517
	2	1.436	1.452	1.513	1.519
69132	1	1.45	1.47	1.473	1.499
69159	1	1.454	1.463	1.464	1.537
69218	1	1.453	1.469	1.49	1.522
	2	1.473	1.476	1.493	1.509
69451	1	1.433	1.449	1.463	1.474
	2	1.448	1.458	1.462	1.476
	3	1.475	1.475	1.479	1.511
69580	1	1.461	1.461	1.479	1.508
	2	1.436	1.461	1.491	1.493
69607	1	1.485	1.485	1.492	1.492
71017	1	1.454	1.467	1.467	1.523
71018	1	1.461	1.461	1.481	1.5
71344	1	1.464	1.464	1.479	1.479
71345	1	1.462	1.462	1.491	1.491
71346	1	1.465	1.465	1.482	1.482
71347	1	1.459	1.459	1.484	1.484
71348	1	1.464	1.464	1.485	1.485
71760	1	1.433	1.475	1.49	1.49
72806	1	1.45	1.45	1.45	1.474
72973	1	1.454	1.454	1.488	1.493
73204	1	1.448	1.465	1.467	1.493
	2	1.458	1.458	1.479	1.479
73248	1	1.467	1.468	1.468	1.478
73249	1	1.461	1.463	1.467	1.471
73265	1	1.448	1.482	1.489	1.489
73304	1	1.432	1.475	1.49	1.49
73488	1	1.458	1.473	1.48	1.486
74003	1	1.438	1.467	1.467	1.467
74818	1	1.438	1.44	1.442	1.554
	2	1.438	1.442	1.453	1.557
	3	1.426	1.428	1.438	1.552
74895	1	1.427	1.443	1.476	1.553
	2	1.432	1.446	1.463	1.552
75220	1	1.442	1.458	1.488	1.496
75465	1	1.458	1.477	1.477	1.478
76926	1	1.456	1.467	1.49	1.49
77600	1	1.447	1.447	1.447	1.485
77896	1	1.462	1.466	1.475	1.478
78382	1	1.46	1.464	1.474	1.475
78741	1	1.422	1.451	1.455	1.547
	2	1.42	1.42	1.521	1.521
78762	1	1.429	1.448	1.469	1.558
	2	1.433	1.453	1.466	1.553
78763	1	1.42	1.449	1.466	1.563
	2	1.426	1.437	1.468	1.558
	3	1.428	1.432	1.517	1.531
78764	1	1.427	1.462	1.463	1.555
	2	1.418	1.426	1.52	1.525
	3	1.42	1.426	1.529	1.529
78939	1	1.439	1.446	1.455	1.574
	2	1.446	1.457	1.486	1.496
78940	1	1.431	1.459	1.478	1.541
	2	1.421	1.438	1.53	1.539
79075	1	1.429	1.451	1.455	1.563
	2	1.41	1.432	1.507	1.526
79141	1	1.45	1.471	1.471	1.49
	2	1.468	1.468	1.471	1.488
79302	1	1.475	1.48	1.482	1.484
	2	1.476	1.479	1.485	1.486
	3	1.471	1.476	1.482	1.484
79303	1	1.458	1.462	1.463	1.464
79304	1	1.458	1.464	1.464	1.464
79559	1	1.475	1.475	1.483	1.483
79736	1	1.472	1.476	1.477	1.484
80099	1	1.468	1.468	1.473	1.473
80437	1	1.474	1.474	1.474	1.474
80820	1	1.465	1.465	1.469	1.472
81585	1	1.463	1.463	1.483	1.483
	2	1.455	1.455	1.48	1.48
82373	1	1.426	1.454	1.457	1.546
82492	1	1.472	1.473	1.473	1.473
82493	1	1.456	1.459	1.475	1.483
83220	1	1.471	1.472	1.488	1.493
84573	1	1.452	1.455	1.482	1.483
84849	1	1.455	1.468	1.477	1.495
85123	1	1.451	1.464	1.464	1.489
85678	1	1.418	1.443	1.475	1.491
	2	1.469	1.472	1.489	1.498
	3	1.444	1.463	1.479	1.484
85707	1	1.467	1.467	1.467	1.51
86094	1	1.436	1.445	1.455	1.562
	2	1.421	1.43	1.436	1.558
87632	1	1.451	1.467	1.467	1.499
87633	1	1.454	1.462	1.463	1.495
	2	1.47	1.47	1.476	1.476
87634	1	1.459	1.462	1.471	1.497
	2	1.469	1.469	1.476	1.476
87637	1	1.459	1.462	1.473	1.483
	2	1.439	1.456	1.479	1.485
87638	1	1.464	1.468	1.468	1.484
	2	1.437	1.464	1.491	1.495
87770	1	1.446	1.455	1.468	1.502
88776	1	1.469	1.469	1.471	1.473
89421	1	1.455	1.456	1.499	1.51
	2	1.459	1.463	1.487	1.501
	3	1.453	1.462	1.484	1.507
	4	1.441	1.461	1.485	1.513
	5	1.448	1.452	1.504	1.508
89697	1	1.474	1.474	1.474	1.474
89741	1	1.474	1.475	1.475	1.475
89798	1	1.473	1.476	1.481	1.482
	2	1.457	1.461	1.462	1.466
89834	1	1.472	1.472	1.472	1.472
90774	1	1.464	1.478	1.496	1.523
	2	1.425	1.465	1.479	1.544
91541	1	1.461	1.473	1.477	1.491
91808	1	1.433	1.437	1.461	1.573
92110	1	1.451	1.456	1.482	1.492
92287	1	1.456	1.462	1.463	1.494
	2	1.461	1.466	1.479	1.485
92288	1	1.451	1.451	1.494	1.494
92289	1	1.468	1.476	1.476	1.483
92290	1	1.454	1.46	1.478	1.49
	2	1.46	1.463	1.464	1.481
92608	1	1.46	1.471	1.484	1.484
92609	1	1.461	1.473	1.486	1.486
92978	1	1.46	1.475	1.475	1.481
93650	1	1.447	1.451	1.471	1.505
	2	1.447	1.468	1.473	1.475
	3	1.437	1.452	1.466	1.48
94233	1	1.442	1.474	1.474	1.474
	2	1.477	1.477	1.477	1.481
94531	1	1.44	1.478	1.479	1.492
94532	1	1.448	1.468	1.485	1.487
94737	1	1.451	1.463	1.487	1.49
	2	1.454	1.459	1.466	1.492
	3	1.456	1.459	1.461	1.498
	4	1.453	1.46	1.462	1.516
95407	1	1.47	1.47	1.47	1.504
	2	1.462	1.472	1.472	1.472
	3	1.463	1.463	1.463	1.464
95807	1	1.468	1.47	1.486	1.486
95808	1	1.453	1.481	1.497	1.497
95857	1	1.463	1.47	1.488	1.488
95862	1	1.46	1.474	1.487	1.493
	2	1.467	1.469	1.488	1.489
95865	1	1.453	1.468	1.47	1.513
95871	1	1.461	1.475	1.475	1.487
96214	1	1.469	1.471	1.472	1.476
	2	1.457	1.475	1.478	1.48
	3	1.457	1.475	1.476	1.476
	4	1.454	1.466	1.467	1.473
96215	1	1.45	1.479	1.486	1.488
	2	1.467	1.467	1.471	1.516
96348	1	1.464	1.478	1.49	1.49
96640	1	1.455	1.461	1.481	1.485
96641	1	1.46	1.462	1.464	1.478
96710	1	1.455	1.461	1.485	1.503
	2	1.454	1.46	1.476	1.502
96747	2	1.411	1.454	1.542	1.558
	3	1.414	1.468	1.519	1.543
96913	1	1.455	1.473	1.473	1.476
97101	1	1.457	1.472	1.48	1.48
	2	1.452	1.452	1.492	1.492
97295	1	1.466	1.474	1.479	1.479
97300	1	1.465	1.465	1.494	1.494
	2	1.476	1.476	1.481	1.481
97301	1	1.431	1.431	1.515	1.515
97302	1	1.44	1.44	1.494	1.494
	2	1.445	1.445	1.519	1.519
97303	1	1.446	1.446	1.517	1.517
	2	1.477	1.477	1.49	1.49
97304	1	1.448	1.448	1.48	1.48
	2	1.474	1.474	1.493	1.493
97305	1	1.47	1.474	1.483	1.484
	2	1.471	1.472	1.475	1.489
98679	1	1.46	1.475	1.491	1.491
98681	1	1.46	1.474	1.49	1.492
99604	1	1.425	1.479	1.479	1.479
99803	1	1.447	1.449	1.455	1.577
	2	1.439	1.439	1.447	1.566
99947	1	1.47	1.471	1.476	1.479
99948	1	1.468	1.472	1.477	1.478
99949	1	1.468	1.469	1.47	1.471
99950	1	1.471	1.471	1.475	1.486
99951	1	1.47	1.472	1.478	1.486
99952	1	1.469	1.472	1.473	1.484
	2	1.469	1.473	1.474	1.487
	3	1.457	1.461	1.475	1.49
	4	1.451	1.462	1.474	1.494
100174	1	1.468	1.468	1.472	1.472
	2	1.45	1.45	1.45	1.455
100276	1	1.451	1.453	1.505	1.516
100296	1	1.474	1.474	1.486	1.501
100316	1	1.431	1.481	1.5	1.5
100317	1	1.464	1.479	1.481	1.481
100339	1	1.466	1.473	1.475	1.5
100340	1	1.44	1.487	1.492	1.53
100420	1	1.458	1.464	1.464	1.468
100441	1	1.442	1.482	1.482	1.482
100458	1	1.463	1.463	1.484	1.484
100630	1	1.443	1.466	1.49	1.49
	2	1.45	1.451	1.486	1.486
100728	1	1.477	1.477	1.477	1.477
108833	1	1.439	1.472	1.487	1.487
	2	1.444	1.462	1.491	1.506
109751	1	1.44	1.448	1.468	1.488
110376	1	1.398	1.502	1.523	1.527
110409	1	1.458	1.462	1.491	1.492
110567	1	1.46	1.461	1.481	1.481
110572	1	1.475	1.478	1.503	1.513
110573	1	1.463	1.463	1.476	1.483
110726	1	1.457	1.463	1.465	1.506
150856	1	1.444	1.448	1.449	1.46
	2	1.447	1.447	1.461	1.553
	3	1.429	1.437	1.442	1.545
	4	1.45	1.47	1.493	1.513
150858	1	1.441	1.461	1.471	1.53
	2	1.441	1.449	1.462	1.528
	3	1.443	1.467	1.469	1.508
	4	1.445	1.448	1.45	1.56
151453	1	1.462	1.473	1.483	1.483
151454	1	1.459	1.477	1.482	1.484
151456	1	1.459	1.475	1.482	1.486
151926	1	1.437	1.464	1.476	1.476
152169	1	1.465	1.467	1.493	1.498
	2	1.446	1.479	1.494	1.509
153123	1	1.467	1.477	1.482	1.484
153469	1	1.456	1.465	1.474	1.497
	2	1.45	1.46	1.466	1.514
154273	1	1.467	1.479	1.497	1.497
154276	1	1.437	1.463	1.487	1.487
154278	1	1.461	1.462	1.487	1.487
154281	1	1.45	1.468	1.491	1.491
154284	1	1.458	1.477	1.489	1.489
154285	1	1.465	1.468	1.489	1.489
154286	1	1.468	1.471	1.492	1.492
155042	1	1.459	1.47	1.473	1.481
15563	1	1.441	1.45	1.453	1.482
	2	1.471	1.472	1.478	1.494
	3	1.429	1.442	1.461	1.481
	4	1.462	1.486	1.51	1.545
155686	1	1.438	1.486	1.487	1.494
	2	1.436	1.448	1.503	1.513
	3	1.445	1.446	1.506	1.513
	4	1.44	1.448	1.505	1.521
156237	1	1.432	1.48	1.497	1.527
156628	1	1.46	1.468	1.471	1.474
156691	1	1.461	1.47	1.48	1.48
156692	1	1.465	1.473	1.477	1.48
156693	1	1.464	1.472	1.476	1.479
156694	1	1.464	1.471	1.476	1.477
156695	1	1.464	1.472	1.477	1.477
156696	1	1.467	1.473	1.476	1.479
156697	1	1.466	1.473	1.476	1.477
156698	1	1.466	1.475	1.476	1.478
161622	1	1.473	1.473	1.473	1.473
163136	1	1.487	1.487	1.487	1.492
166304	1	1.451	1.484	1.484	1.484
166305	1	1.453	1.48	1.48	1.48
166306	1	1.457	1.484	1.484	1.484
170140	1	1.458	1.46	1.482	1.494
	2	1.46	1.476	1.49	1.5
170316	1	1.447	1.447	1.526	1.53
170708	1	1.459	1.469	1.476	1.479
	2	1.465	1.468	1.475	1.479
170719	9	1.464	1.467	1.472	1.484
	10	1.461	1.468	1.477	1.483
171206	1	1.459	1.459	1.494	1.494
	2	1.462	1.478	1.482	1.482
171745	1	1.458	1.466	1.484	1.488
	2	1.469	1.47	1.473	1.483
172401	1	1.471	1.471	1.48	1.483
172789	1	1.456	1.466	1.476	1.494
200061	1	1.466	1.474	1.474	1.477
200112	1	1.454	1.478	1.485	1.485
200159	1	1.455	1.455	1.489	1.489
200222	1	1.435	1.45	1.454	1.467
200268	1	1.445	1.456	1.484	1.509
	2	1.46	1.463	1.463	1.484
200304	1	1.459	1.473	1.479	1.481
200381	1	1.462	1.476	1.477	1.485
	2	1.461	1.463	1.47	1.474
	3	1.46	1.463	1.475	1.475
200285	1	1.455	1.455	1.489	1.489
200402	1	1.46	1.464	1.471	1.475
200543	1	1.449	1.456	1.477	1.486
	2	1.45	1.46	1.474	1.484
200600	1	1.434	1.461	1.491	1.504
	2	1.457	1.459	1.499	1.509
	3	1.448	1.456	1.492	1.502
200605	1	1.434	1.469	1.478	1.507
	2	1.442	1.445	1.487	1.498
200620	1	1.441	1.446	1.5	1.511
	2	1.44	1.451	1.492	1.496
200623	1	1.44	1.449	1.462	1.462
200624	1	1.459	1.462	1.467	1.487
200746	1	1.448	1.477	1.482	1.499
200754	2	1.403	1.446	1.482	1.495
200801	1	1.463	1.468	1.49	1.491
	2	1.466	1.472	1.482	1.482
	3	1.459	1.476	1.484	1.584
200812	1	1.45	1.47	1.486	1.488
200932	1	1.417	1.458	1.477	1.49
200960	1	1.468	1.468	1.469	1.469
201068	1	1.453	1.455	1.493	1.494
	2	1.448	1.462	1.489	1.534
	3	1.439	1.457	1.497	1.508
	4	1.443	1.458	1.493	1.505
	5	1.441	1.455	1.491	1.501
	6	1.444	1.449	1.487	1.5
201080	1	1.41	1.412	1.506	1.556
	2	1.445	1.472	1.484	1.495
	3	1.413	1.458	1.479	1.485
	4	1.441	1.468	1.503	1.529
201164	1	1.46	1.465	1.469	1.497
	2	1.422	1.422	1.461	1.566
201243	1	1.409	1.462	1.496	1.504
	2	1.434	1.477	1.492	1.507
	3	1.439	1.446	1.489	1.491
	4	1.46	1.471	1.495	1.531
	5	1.454	1.473	1.504	1.53
201415	1	1.457	1.463	1.469	1.517
	2	1.429	1.449	1.492	1.51
	3	1.434	1.455	1.461	1.479
	4	1.461	1.475	1.487	1.532
201416	1	1.456	1.462	1.477	1.484
	2	1.462	1.467	1.476	1.485
201496	1	1.432	1.438	1.495	1.562
201543	1	1.443	1.456	1.457	1.502
201550	1	1.427	1.436	1.513	1.526
	2	1.429	1.43	1.516	1.525
201667	1	1.454	1.473	1.474	1.486
	2	1.443	1.468	1.471	1.483
201668	1	1.47	1.471	1.471	1.48
	2	1.446	1.47	1.474	1.477
201712	1	1.451	1.479	1.479	1.494
201732	1	1.436	1.457	1.499	1.499
	2	1.445	1.475	1.485	1.485
201837	1	1.459	1.47	1.474	1.483
201917	1	1.457	1.461	1.465	1.512
202493	1	1.424	1.43	1.523	1.523
202815	1	1.449	1.464	1.468	1.468
203067	1	1.457	1.471	1.482	1.482
203159	1	1.466	1.478	1.478	1.478
203160	1	1.467	1.476	1.476	1.478
240376	1	1.474	1.476	1.479	1.488
240379	1	1.459	1.475	1.476	1.476
	2	1.469	1.47	1.474	1.48
	3	1.464	1.475	1.479	1.481
	4	1.46	1.467	1.473	1.474
240383	1	1.469	1.472	1.48	1.487
240720	1	1.464	1.473	1.482	1.513
245064	1	1.454	1.457	1.469	1.5
245146	1	1.456	1.463	1.49	1.513
	2	1.431	1.464	1.472	1.478
245147	1	1.461	1.462	1.475	1.475
246797	1	1.45	1.463	1.469	1.527
	2	1.454	1.466	1.467	1.499
249163	1	1.456	1.477	1.479	1.481
250237	1	1.451	1.452	1.453	1.531
250240	1	1.438	1.46	1.481	1.485
250333	1	1.447	1.465	1.479	1.487
250361	1	1.44	1.48	1.482	1.482
280291	1	1.456	1.478	1.478	1.478
280295	1	1.459	1.461	1.473	1.511
	2	1.462	1.466	1.467	1.504
280320	1	1.442	1.465	1.465	1.465
280414	7	1.465	1.469	1.476	1.478
280888	1	1.449	1.463	1.495	1.501
	2	1.455	1.455	1.465	1.524
	3	1.436	1.44	1.452	1.495
	4	1.461	1.462	1.473	1.475
	5	1.462	1.464	1.465	1.476
	6	1.443	1.45	1.455	1.496
280949	1	1.465	1.48	1.481	1.485
281119	1	1.466	1.467	1.475	1.482
281184	1	1.446	1.447	1.464	1.555
281331	1	1.452	1.472	1.48	1.482
	2	1.461	1.465	1.468	1.481
281358	1	1.458	1.463	1.468	1.497
	2	1.461	1.461	1.475	1.475
300024	1	1.435	1.45	1.488	1.49
	2	1.438	1.456	1.493	1.497
391307	1	1.468	1.472	1.485	1.511
402266	1	1.453	1.471	1.475	1.479
	2	1.448	1.466	1.474	1.478
	3	1.46	1.463	1.48	1.482
402267	1	1.465	1.471	1.474	1.476
	2	1.464	1.467	1.478	1.483
	3	1.457	1.46	1.473	1.479
402888	1	1.42	1.508	1.508	1.508
404086	1	1.424	1.439	1.506	1.522
	2	1.444	1.461	1.492	1.508
	3	1.427	1.482	1.486	1.5
404087	1	1.451	1.464	1.485	1.492
404088	1	1.438	1.444	1.464	1.545
	2	1.443	1.446	1.453	1.538
404089	1	1.442	1.447	1.461	1.54
	2	1.427	1.434	1.52	1.521
404835	1	1.464	1.467	1.469	1.489
408753	1	1.448	1.456	1.457	1.548
	2	1.446	1.451	1.453	1.559
408804	1	1.433	1.435	1.444	1.543
	2	1.434	1.436	1.448	1.557
	3	1.434	1.442	1.445	1.554
408805	1	1.434	1.443	1.451	1.542
	2	1.43	1.44	1.445	1.563
	3	1.428	1.43	1.446	1.544
408806	1	1.436	1.436	1.456	1.456
	2	1.45	1.454	1.458	1.46
408807	1	1.433	1.442	1.448	1.537
	2	1.446	1.449	1.461	1.487
408944	1	1.441	1.464	1.468	1.501
408945	1	1.445	1.463	1.467	1.502
408948	1	1.431	1.444	1.473	1.555
	2	1.438	1.46	1.463	1.55
408949	1	1.425	1.454	1.461	1.561
	2	1.433	1.447	1.476	1.556
	3	1.43	1.432	1.525	1.537
408961	1	1.436	1.436	1.438	1.555
408962	1	1.434	1.434	1.435	1.555
408963	2	1.434	1.435	1.435	1.553
408964	1	1.427	1.439	1.439	1.555
409192	1	1.467	1.468	1.469	1.484
409491	1	1.461	1.471	1.474	1.475
409492	1	1.464	1.473	1.473	1.475
409493	1	1.465	1.475	1.475	1.476
409494	1	1.464	1.471	1.475	1.479
409495	1	1.462	1.471	1.474	1.479
409496	1	1.465	1.47	1.474	1.478
409554	1	1.462	1.472	1.477	1.477
	2	1.46	1.472	1.472	1.49
409624	1	1.465	1.465	1.469	1.469
	2	1.454	1.463	1.467	1.499
409676	1	1.464	1.464	1.468	1.468
	2	1.453	1.461	1.468	1.493
409677	1	1.463	1.463	1.477	1.477
	2	1.451	1.455	1.467	1.499
409699	1	1.462	1.462	1.471	1.471
	2	1.456	1.459	1.473	1.492
409737	1	1.465	1.473	1.479	1.48
409738	1	1.462	1.471	1.477	1.478
409739	1	1.463	1.471	1.478	1.48
409740	1	1.464	1.468	1.476	1.478
409741	1	1.463	1.472	1.478	1.482
409742	1	1.466	1.468	1.478	1.48
409773	1	1.465	1.482	1.49	1.502
410043	1	1.47	1.471	1.477	1.48
410044	1	1.46	1.47	1.474	1.481
410257	1	1.454	1.458	1.479	1.501
	2	1.464	1.473	1.475	1.483
	3	1.458	1.473	1.478	1.493
410301	1	1.443	1.464	1.466	1.468
410323	1	1.449	1.454	1.472	1.507
410324	1	1.449	1.451	1.486	1.486
410729	1	1.454	1.461	1.473	1.489
	2	1.466	1.466	1.473	1.473
410730	1	1.453	1.458	1.483	1.485
	2	1.452	1.465	1.481	1.485
	3	1.453	1.455	1.464	1.488
410835	1	1.441	1.446	1.448	1.554
	2	1.436	1.439	1.449	1.558
	3	1.442	1.443	1.448	1.556
410836	1	1.44	1.442	1.444	1.552
	2	1.432	1.445	1.456	1.554
	3	1.438	1.444	1.456	1.546
411052	1	1.439	1.44	1.442	1.62
	2	1.43	1.437	1.441	1.64
	3	1.444	1.446	1.45	1.533
411220	1	1.455	1.457	1.458	1.459
	2	1.448	1.448	1.454	1.454
411221	1	1.451	1.452	1.452	1.453
411347	1	1.463	1.467	1.479	1.486
411953	1	1.446	1.46	1.461	1.48
	2	1.45	1.469	1.482	1.488
412007	1	1.41	1.497	1.506	1.511
412093	1	1.423	1.443	1.536	1.54
412094	1	1.428	1.43	1.534	1.548
412095	1	1.431	1.435	1.527	1.535
412260	1	1.468	1.471	1.477	1.48
412262	1	1.468	1.47	1.476	1.478
412270	1	1.471	1.471	1.475	1.487
412432	1	1.432	1.45	1.524	1.552
	2	1.415	1.417	1.54	1.576
413049	1	1.434	1.441	1.443	1.606
	2	1.436	1.438	1.439	1.652
413511	1	1.463	1.47	1.479	1.484
413514	1	1.463	1.466	1.468	1.483
413515	1	1.463	1.467	1.476	1.482
413556	1	1.471	1.471	1.489	1.489
413806	1	1.427	1.476	1.511	1.514
	2	1.407	1.495	1.511	1.529
413807	1	1.419	1.482	1.522	1.526
	2	1.443	1.46	1.521	1.525
414038	1	1.435	1.478	1.501	1.527
	2	1.43	1.468	1.523	1.524
	3	1.432	1.476	1.518	1.522
	4	1.408	1.509	1.51	1.518
414039	1	1.438	1.44	1.523	1.531
	2	1.426	1.441	1.52	1.524
	3	1.428	1.431	1.526	1.542
	4	1.425	1.434	1.53	1.531
	5	1.428	1.433	1.517	1.535
	6	1.429	1.436	1.522	1.543
	7	1.431	1.442	1.518	1.536
	8	1.395	1.438	1.494	1.504
	9	1.422	1.433	1.53	1.534
	10	1.439	1.447	1.505	1.511
414251	3	1.454	1.464	1.468	1.497
	4	1.449	1.474	1.475	1.481
415527	1	1.441	1.446	1.477	1.515
	2	1.452	1.461	1.483	1.542
415601	1	1.469	1.475	1.478	1.48
415684	1	1.45	1.452	1.491	1.496
416235	1	1.483	1.486	1.488	1.49
416245	1	1.463	1.463	1.477	1.484
416471	1	1.448	1.452	1.517	1.53
	2	1.439	1.448	1.47	1.557
	3	1.446	1.449	1.518	1.527
	4	1.445	1.456	1.479	1.54
