# Supplementary material for: Bond-length distributions for ions bonded to oxygen: results for the non-metals and discussion of lone-pair stereoactivity and the polymerization of PO4
Source: Acta Crystallogr B Struct Sci Cryst Eng Mater. 2018 Jan 13;74(Pt 1):79–96. doi: 10.1107/S2052520617017541 (PMC5798399; doi:10.1107/S2052520617017541)
Supplement: Supplementary file 16 [file b-74-00079-sup16.txt]

ICSD_#	Ion_#	Bond 1	Bond 2	Bond 3	Bond 4	Bond 5	Bond 6	Bond 7	Bond 8	Bond 9	Bond 10
1437	1	1.689	1.702	1.735
	2	1.683	1.703	1.705
38076	1	1.639	1.695	1.695
	2	1.652	1.702	1.702
400305	1	1.643	1.68	1.752
59347	1	1.649	1.719	1.719
79204	2	1.666	1.681	1.693
416156	3	1.646	1.711	1.725
1325	3	1.674	1.681	1.848	3.153
69850	2	1.65	1.685	1.729	2.882
202387	2	1.67	1.706	1.71	3.213
410935	2	1.648	1.674	1.776	2.828
413607	3	1.658	1.702	1.718	2.935
1702	2	1.686	1.695	1.757	2.91	3.111
15495	2	1.628	1.745	1.823	2.875	3.09
20742	1	1.673	1.688	1.756	2.999	3.197
20862	1	1.65	1.674	1.784	3.115	3.336
20909	1	1.682	1.693	1.693	3.265	3.265
	2	1.649	1.683	1.707	3.026	3.204
	4	1.701	1.707	1.707	2.98	2.98
27209	1	1.664	1.665	1.801	2.917	3.281
29500	1	1.68	1.695	1.722	2.777	2.987
29507	1	1.692	1.7	1.732	2.856	3.048
29508	1	1.667	1.751	1.752	2.678	2.857
29538	1	1.664	1.688	1.772	2.895	2.988
37177	1	1.683	1.686	1.708	2.949	3.133
50541	2	1.649	1.726	1.754	2.973	3.149
54155	2	1.633	1.668	1.849	2.94	3.153
54157	1	1.656	1.665	1.821	2.864	2.959
60655	1	1.694	1.706	1.714	2.889	2.994
61267	1	1.689	1.709	1.713	2.928	2.972
62056	2	1.661	1.678	1.744	2.895	3.186
62382	2	1.706	1.71	1.737	3.009	3.05
	6	1.686	1.71	1.736	2.93	2.932
66826	2	1.678	1.723	1.732	2.778	2.848
68466	1	1.668	1.686	1.702	3.002	3.148
69850	1	1.691	1.712	1.744	2.935	2.958
71293	1	1.636	1.663	1.801	3.057	3.143
71294	1	1.683	1.685	1.729	2.87	2.931
72643	1	1.682	1.697	1.705	3.077	3.21
72645	3	1.674	1.697	1.751	2.656	2.799
72871	1	1.658	1.716	1.716	3.099	3.099
75158	2	1.667	1.686	1.75	3.057	3.286
	3	1.625	1.661	1.794	2.992	3.183
75232	2	1.688	1.698	1.752	2.842	3.126
75509	3	1.689	1.712	1.712	3.122	3.122
78051	2	1.66	1.68	1.745	2.853	3.129
78910	1	1.662	1.719	1.731	2.966	3.177
78911	1	1.661	1.721	1.724	3.053	3.276
79440	1	1.696	1.696	1.719	2.996	2.996
80822	2	1.694	1.696	1.716	2.87	3.108
81560	2	1.689	1.689	1.705	2.991	2.991
81567	1	1.681	1.69	1.697	3.024	3.028
83436	1	1.684	1.705	1.709	2.702	3.242
84837	3	1.679	1.684	1.727	3.001	3.338
86718	2	1.675	1.675	1.738	3.039	3.147
95945	2	1.644	1.658	1.75	2.888	3.193
98624	1	1.663	1.663	1.698	3.221	3.221
171640	2	1.651	1.711	1.724	2.842	3.116
202388	1	1.672	1.7	1.711	3.111	3.135
202389	1	1.663	1.708	1.721	3.023	3.027
240325	1	1.708	1.708	1.712	2.884	3.216
249200	6	1.69	1.697	1.727	2.761	2.955
249201	6	1.691	1.703	1.714	2.782	2.942
280834	1	1.693	1.694	1.695	3.078	3.124
280839	2	1.673	1.704	1.704	3.235	3.235
	3	1.671	1.692	1.692	3.09	3.09
281510	1	1.657	1.71	1.754	3.017	3.207
409478	1	1.693	1.703	1.709	3.042	3.09
409518	1	1.679	1.688	1.703	3.161	3.425
410935	1	1.657	1.658	1.789	3.2	3.256
410952	2	1.69	1.692	1.692	3.223	3.223
411749	2	1.646	1.703	1.716	2.893	3.171
412945	1	1.686	1.702	1.718	2.887	2.897
412946	1	1.685	1.691	1.721	2.9	2.905
413607	2	1.688	1.699	1.721	3.045	3.177
415267	1	1.684	1.688	1.746	3.077	3.101
416078	1	1.674	1.701	1.701	3.192	3.192
1325	2	1.624	1.767	1.804	2.872	2.918	3.067
	4	1.655	1.659	1.834	2.756	3.12	3.191
1340	1	1.708	1.732	1.732	2.935	2.957	3.151
2477	2	1.691	1.729	1.742	2.74	2.868	3.065
8243	1	1.655	1.73	1.756	2.9	3.084	3.189
	2	1.665	1.697	1.763	2.916	2.956	3.109
20743	1	1.692	1.696	1.696	3.041	3.114	3.305
27179	2	1.668	1.688	1.775	2.92	2.956	3.124
29508	2	1.691	1.695	1.727	3.066	3.068	3.118
38100	1	1.691	1.708	1.712	3.143	3.191	3.261
54155	3	1.67	1.671	1.795	2.671	3.176	3.316
60652	1	1.705	1.705	1.705	3.168	3.168	3.168
60654	4	1.662	1.675	1.74	2.861	3.194	3.23
60654	6	1.692	1.71	1.722	3.164	3.281	3.317
	8	1.679	1.688	1.741	2.95	3.23	3.261
60655	2	1.666	1.702	1.741	3.01	3.277	3.298
62056	1	1.7	1.703	1.744	2.756	2.824	3.143
62382	1	1.683	1.71	1.72	2.963	3.041	3.041
	3	1.7	1.711	1.738	2.876	2.888	3.261
	4	1.698	1.702	1.736	2.779	2.885	3.19
	5	1.692	1.694	1.707	2.888	2.979	3.196
66148	1	1.694	1.698	1.701	2.991	3.08	3.146
68172	1	1.684	1.698	1.698	2.877	3.206	3.206
68333	1	1.68	1.684	1.769	2.712	2.923	3.008
74447	1	1.7	1.705	1.724	2.976	3.069	3.15
74448	1	1.704	1.706	1.724	2.974	3.065	3.145
74685	2	1.691	1.704	1.749	2.773	2.785	3.123
75509	1	1.666	1.666	1.766	3.087	3.087	3.31
75509	2	1.683	1.683	1.744	3.058	3.07	3.07
75554	1	1.677	1.71	1.712	3.011	3.094	3.227
78388	1	1.693	1.696	1.713	3.057	3.124	3.154
80494	1	1.675	1.715	1.717	2.927	3.191	3.192
80932	1	1.671	1.679	1.774	2.78	2.907	2.979
81567	2	1.686	1.697	1.732	3.007	3.114	3.239
	4	1.664	1.673	1.79	2.974	3.052	3.133
81568	4	1.662	1.68	1.814	2.987	3.055	3.081
82025	4	1.651	1.68	1.795	3.11	3.176	3.284
	5	1.666	1.674	1.758	2.873	3.057	3.144
82026	1	1.667	1.678	1.796	3.017	3.186	3.222
	3	1.679	1.685	1.775	3.146	3.17	3.185
	6	1.667	1.688	1.769	3.024	3.074	3.136
84441	2	1.673	1.719	1.748	2.725	2.901	3.295
84835	1	1.686	1.703	1.739	2.726	2.967	3.166
84836	1	1.698	1.706	1.711	2.702	2.963	3.196
84837	1	1.71	1.71	1.716	2.668	2.965	3.159
90413	2	1.681	1.695	1.713	3.087	3.155	3.26
95289	1	1.681	1.696	1.739	3.107	3.231	3.358
95945	1	1.623	1.699	1.872	2.766	3.096	3.221
	5	1.687	1.697	1.81	3.071	3.116	3.296
	8	1.657	1.709	1.754	2.808	2.856	3.095
	9	1.645	1.708	1.827	2.898	2.947	3.101
	11	1.653	1.693	1.838	2.972	3.072	3.092
15476	1	1.696	1.696	1.696	3.264	3.264	3.264
154717	1	1.683	1.701	1.707	3.102	3.179	3.272
154718	1	1.677	1.71	1.719	3.195	3.213	3.299
170260	1	1.71	1.729	1.755	3.075	3.15	3.179
249200	5	1.702	1.705	1.739	2.941	3.065	3.177
280151	2	1.678	1.706	1.71	3.099	3.172	3.248
280838	1	1.67	1.672	1.765	2.843	3.276	3.372
	2	1.693	1.702	1.706	3.01	3.197	3.227
280914	1	1.705	1.708	1.72	2.788	2.86	3.053
	2	1.701	1.714	1.72	2.764	2.911	3.115
280941	1	1.685	1.704	1.705	3.094	3.108	3.247
280951	1	1.694	1.695	1.715	2.74	2.944	2.978
280951	2	1.695	1.7	1.716	2.694	3.005	3.044
409478	3	1.682	1.687	1.741	3.067	3.137	3.336
410952	1	1.675	1.693	1.719	3.31	3.335	3.394
412181	1	1.684	1.719	1.725	3.054	3.1	3.127
412947	1	1.688	1.705	1.714	3	3.131	3.347
412948	1	1.674	1.696	1.731	2.925	3.188	3.263
412949	2	1.677	1.707	1.707	2.976	3.079	3.298
412998	1	1.703	1.703	1.703	2.98	2.98	2.98
412999	1	1.653	1.726	1.735	3.011	3.192	3.252
414051	1	1.697	1.713	1.736	2.828	3.133	3.133
416156	2	1.691	1.696	1.703	3.116	3.296	3.378
603	1	1.668	1.669	1.83	2.831	3.142	3.152	3.169
1342	1	1.665	1.704	1.803	3.12	3.228	3.298	3.298
	2	1.67	1.67	1.782	2.851	3.071	3.109	3.241
1702	1	1.641	1.701	1.771	2.946	3.135	3.192	3.297
8189	1	1.655	1.678	1.85	2.746	3.003	3.226	3.26
27209	2	1.642	1.685	1.857	2.966	3.047	3.096	3.195
29506	1	1.68	1.726	1.726	2.671	3.014	3.114	3.368
37177	3	1.69	1.72	1.729	2.873	2.996	3.175	3.305
54157	2	1.661	1.665	1.867	2.958	3.06	3.071	3.2
60653	1	1.699	1.699	1.721	3.011	3.098	3.175	3.266
60654	7	1.697	1.699	1.714	3.213	3.217	3.279	3.345
60778	1	1.677	1.72	1.733	2.912	2.937	3.064	3.264
62057	1	1.672	1.672	1.811	2.936	3.078	3.096	3.256
74299	1	1.639	1.688	1.825	2.664	3.023	3.209	3.219
	2	1.673	1.68	1.816	2.522	2.973	3.185	3.267
74590	3	1.666	1.699	1.77	2.824	2.873	2.971	2.979
75158	1	1.671	1.706	1.774	3.068	3.235	3.272	3.295
80178	1	1.668	1.668	1.732	3.084	3.084	3.191	3.191
82025	3	1.649	1.695	1.817	2.997	3.092	3.12	3.163
82026	2	1.657	1.693	1.781	2.894	2.956	3.035	3.254
	5	1.68	1.684	1.799	2.952	2.984	3.036	3.223
82535	1	1.701	1.703	1.705	2.892	3.157	3.181	3.222
86718	1	1.7	1.71	1.71	2.936	2.936	3.118	3.118
89466	1	1.697	1.708	1.731	2.698	2.977	3.03	3.315
95945	6	1.639	1.702	1.763	3.1	3.206	3.208	3.292
	10	1.614	1.655	1.829	3.139	3.161	3.258	3.355
171244	1	1.677	1.72	1.756	2.981	3.109	3.14	3.176
171244	3	1.666	1.742	1.745	2.73	2.751	2.899	3.197
249200	1	1.685	1.708	1.712	2.999	3.036	3.07	3.239
249201	1	1.691	1.706	1.713	2.928	3.073	3.096	3.264
287834	2	1.687	1.697	1.72	2.846	3.107	3.225	3.3
280837	1	1.654	1.67	1.747	2.832	3.282	3.378	3.539
402917	1	1.656	1.679	1.821	2.63	3.018	3.226	3.24
409478	2	1.694	1.701	1.704	2.981	3.175	3.219	3.385
412182	1	1.669	1.711	1.727	2.911	3.197	3.297	3.379
494	1	1.713	1.719	1.719	2.863	2.911	2.911	2.96	2.96
495	1	1.71	1.716	1.716	2.921	3.007	3.007	3.068	3.068
496	1	1.72	1.72	1.723	2.85	2.875	2.875	2.976	2.976
497	1	1.718	1.731	1.731	2.809	2.837	2.837	2.916	2.916
8189	2	1.657	1.677	1.817	2.882	2.898	3.21	3.344	3.35
60893	1	1.695	1.701	1.701	3.027	3.143	3.143	3.364	3.364
69801	1	1.709	1.712	1.728	2.861	2.868	2.926	3.083	3.227
171244	2	1.705	1.714	1.727	2.71	2.883	2.978	3.278	3.342
171246	2	1.68	1.722	1.754	2.734	2.979	3.089	3.272	3.305
60778	2	1.693	1.698	1.709	2.95	3.068	3.315	3.327	3.349	3.502
	1	1.674	1.692	1.762	3.093	3.284	3.359	3.398	3.413	3.57
90415	1	1.683	1.683	1.683	3.107	3.107	3.107	3.107	3.107	3.107
413944	1	1.689	1.689	1.689	3.265	3.265	3.265	3.265	3.265	3.265
95791	1	1.698	1.698	1.715	3.042	3.042	3.407	3.546	3.546	3.565	3.565
