# Supplementary material for: Bond-length distributions for ions bonded to oxygen: results for the non-metals and discussion of lone-pair stereoactivity and the polymerization of PO4
Source: Acta Crystallogr B Struct Sci Cryst Eng Mater. 2018 Jan 13;74(Pt 1):79–96. doi: 10.1107/S2052520617017541 (PMC5798399; doi:10.1107/S2052520617017541)
Supplement: Supplementary file 17 [file b-74-00079-sup17.txt]

ICSD_#	Ion_#	Bond 1	Bond 2	Bond 3	Bond 4
838	1	1.643	1.643	1.645	1.645
1712	1	1.619	1.645	1.65	1.651
1729	1	1.62	1.625	1.627	1.635
	2	1.61	1.63	1.634	1.636
	3	1.615	1.616	1.623	1.643
4307	1	1.62	1.629	1.632	1.633
10435	1	1.622	1.641	1.642	1.643
20219	1	1.606	1.632	1.632	1.639
20829	1	1.617	1.617	1.664	1.664
	2	1.611	1.614	1.631	1.708
26897	1	1.622	1.64	1.644	1.65
31998	1	1.607	1.626	1.629	1.715
34192	1	1.619	1.631	1.65	1.658
	2	1.611	1.611	1.636	1.636
36582	1	1.631	1.636	1.636	1.681
39290	1	1.62	1.629	1.647	1.648
39291	1	1.608	1.633	1.669	1.671
	2	1.615	1.644	1.655	1.662
39292	1	1.622	1.63	1.63	1.638
	2	1.613	1.624	1.631	1.631
39295	1	1.592	1.633	1.638	1.666
	2	1.611	1.63	1.65	1.665
	3	1.596	1.631	1.636	1.685
	4	1.628	1.647	1.648	1.682
39887	1	1.628	1.636	1.639	1.653
39900	1	1.629	1.635	1.637	1.643
39932	1	1.597	1.632	1.64	1.645
	2	1.616	1.618	1.622	1.641
	3	1.614	1.633	1.639	1.654
40276	1	1.617	1.624	1.63	1.681
	2	1.601	1.615	1.622	1.717
40407	1	1.615	1.635	1.638	1.639
	2	1.609	1.644	1.653	1.663
40439	1	1.623	1.628	1.628	1.703
40921	1	1.628	1.635	1.643	1.662
51080	1	1.6	1.604	1.643	1.681
	2	1.578	1.603	1.631	1.659
51081	1	1.621	1.621	1.624	1.624
	2	1.601	1.612	1.62	1.645
59845	1	1.612	1.629	1.64	1.651
60928	1	1.623	1.63	1.63	1.641
62280	1	1.616	1.621	1.625	1.692
62415	1	1.607	1.645	1.656	1.656
62417	1	1.614	1.645	1.653	1.653
62419	1	1.613	1.649	1.653	1.653
62975	1	1.619	1.628	1.633	1.64
	2	1.633	1.634	1.634	1.646
63040	1	1.614	1.64	1.64	1.648
63041	1	1.631	1.631	1.634	1.634
	2	1.614	1.618	1.624	1.651
63408	1	1.626	1.63	1.638	1.643
	2	1.625	1.641	1.647	1.659
65437	1	1.605	1.657	1.66	1.66
65438	1	1.616	1.653	1.658	1.658
65439	1	1.614	1.652	1.655	1.655
65518	1	1.604	1.626	1.637	1.652
	2	1.622	1.639	1.649	1.662
65810	1	1.611	1.613	1.632	1.715
	2	1.608	1.614	1.633	1.716
	3	1.606	1.612	1.631	1.715
66526	1	1.632	1.637	1.637	1.639
66719	1	1.617	1.625	1.633	1.637
	2	1.619	1.627	1.629	1.635
	3	1.623	1.623	1.632	1.635
66745	1	1.621	1.621	1.639	1.639
66746	1	1.628	1.628	1.645	1.645
66747	1	1.625	1.625	1.642	1.642
66748	1	1.629	1.629	1.648	1.648
66749	1	1.629	1.629	1.643	1.643
66966	1	1.608	1.613	1.62	1.702
66967	1	1.614	1.622	1.628	1.701
66968	1	1.602	1.618	1.636	1.702
	2	1.617	1.617	1.642	1.707
68172	2	1.624	1.624	1.629	1.691
69089	1	1.608	1.608	1.633	1.684
	2	1.626	1.638	1.675	1.684
69598	1	1.634	1.634	1.635	1.635
71318	1	1.631	1.64	1.65	1.65
74001	1	1.604	1.64	1.656	1.656
74685	1	1.631	1.631	1.658	1.658
75550	1	1.585	1.649	1.649	1.649
80430	1	1.598	1.629	1.657	1.665
81103	1	1.609	1.628	1.647	1.66
81688	1	1.613	1.625	1.625	1.634
82756	1	1.621	1.634	1.64	1.64
82757	1	1.626	1.63	1.635	1.64
82758	1	1.629	1.63	1.636	1.645
82759	1	1.623	1.636	1.639	1.64
83599	2	1.624	1.643	1.644	1.647
85082	1	1.604	1.608	1.63	1.718
	2	1.604	1.607	1.635	1.717
88882	1	1.598	1.621	1.63	1.719
	2	1.592	1.614	1.675	1.694
88883	1	1.609	1.617	1.62	1.7
	2	1.585	1.594	1.683	1.69
88893	1	1.603	1.62	1.627	1.727
88894	1	1.611	1.62	1.626	1.708
	2	1.607	1.609	1.659	1.692
90415	2	1.61	1.624	1.624	1.624
92905	1	1.613	1.619	1.639	1.658
95863	1	1.618	1.635	1.643	1.654
	2	1.622	1.631	1.648	1.65
95864	1	1.636	1.637	1.638	1.661
96783	1	1.622	1.627	1.642	1.647
98680	1	1.627	1.637	1.649	1.651
98682	1	1.625	1.637	1.648	1.652
98683	1	1.621	1.64	1.651	1.656
98684	1	1.621	1.639	1.652	1.658
98685	1	1.619	1.64	1.648	1.652
98686	1	1.625	1.635	1.651	1.658
98744	1	1.615	1.63	1.637	1.639
99382	1	1.615	1.615	1.616	1.627
109752	1	1.592	1.604	1.625	1.681
109942	1	1.583	1.595	1.617	1.686
	2	1.61	1.645	1.674	1.683
152570	1	1.606	1.634	1.65	1.663
	2	1.601	1.639	1.645	1.649
	3	1.605	1.633	1.638	1.661
	4	1.611	1.63	1.643	1.652
	5	1.595	1.638	1.643	1.651
152720	1	1.623	1.631	1.638	1.644
154023	1	1.598	1.63	1.646	1.647
	2	1.616	1.633	1.644	1.654
	3	1.62	1.622	1.626	1.65
154026	1	1.605	1.608	1.619	1.712
154322	1	1.623	1.634	1.65	1.653
154512	1	1.635	1.635	1.643	1.643
154671	1	1.633	1.635	1.651	1.657
155671	1	1.606	1.627	1.639	1.653
	2	1.603	1.624	1.641	1.654
158479	1	1.623	1.632	1.639	1.641
158480	1	1.633	1.642	1.645	1.647
	2	1.615	1.616	1.622	1.632
158970	1	1.618	1.629	1.633	1.636
	2	1.621	1.624	1.63	1.635
	3	1.619	1.624	1.627	1.636
166038	1	1.617	1.635	1.64	1.646
	2	1.612	1.631	1.634	1.662
166467	2	1.607	1.642	1.645	1.654
170043	1	1.632	1.632	1.642	1.642
200912	1	1.618	1.618	1.625	1.66
	2	1.621	1.626	1.628	1.661
201011	1	1.615	1.627	1.65	1.652
	2	1.618	1.621	1.637	1.651
201740	1	1.628	1.639	1.644	1.647
202659	1	1.607	1.647	1.661	1.661
	2	1.621	1.654	1.654	1.666
240385	1	1.598	1.604	1.626	1.716
240671	1	1.626	1.626	1.639	1.639
250075	1	1.614	1.622	1.622	1.622
250286	1	1.61	1.643	1.65	1.659
250369	1	1.623	1.632	1.639	1.641
250408	1	1.629	1.639	1.645	1.646
280322	1	1.627	1.634	1.634	1.634
280783	1	1.637	1.638	1.639	1.648
280788	1	1.627	1.64	1.644	1.645
280914	3	1.614	1.643	1.648	1.674
280951	3	1.624	1.636	1.637	1.652
281276	1	1.619	1.629	1.631	1.641
300018	2	1.613	1.641	1.641	1.718
409591	1	1.626	1.636	1.639	1.645
409592	1	1.628	1.634	1.642	1.645
409648	1	1.626	1.641	1.641	1.643
409649	1	1.627	1.641	1.642	1.645
409669	1	1.629	1.637	1.639	1.644
409719	1	1.626	1.636	1.638	1.64
409720	1	1.628	1.638	1.64	1.64
409721	1	1.625	1.634	1.637	1.644
409722	1	1.628	1.636	1.639	1.641
409746	1	1.63	1.637	1.641	1.644
409747	1	1.626	1.637	1.639	1.64
409748	1	1.629	1.634	1.639	1.641
409749	1	1.627	1.636	1.641	1.643
409750	1	1.625	1.635	1.637	1.643
409810	1	1.622	1.629	1.638	1.638
411003	1	1.603	1.607	1.609	1.716
411831	1	1.602	1.603	1.603	1.712
412181	2	1.617	1.617	1.631	1.631
412182	2	1.608	1.621	1.638	1.649
413482	1	1.617	1.629	1.642	1.714
	2	1.619	1.628	1.643	1.723
413512	1	1.624	1.627	1.636	1.638
413516	1	1.619	1.629	1.632	1.639
413989	1	1.582	1.617	1.709	1.709
414035	3	1.643	1.655	1.655	1.655
414182	1	1.623	1.626	1.627	1.665
	2	1.619	1.619	1.642	1.642
